# Supplementary material for: A machine learning-based nomogram for predicting graft survival in allograft kidney transplant recipients: a 20-year follow-up study
Source: Front Med (Lausanne). 2025 Apr 1;12:1556374. doi: 10.3389/fmed.2025.1556374 (PMC11996767; doi:10.3389/fmed.2025.1556374)
Supplement: Supplementary file 1 [file Data_Sheet_1.zip]

Archive with 15 entries (14 files):
- source data(for peer review purposes only)/
- source data(for peer review purposes only)/.DS_Store
- __MACOSX/source data(for peer review purposes only)/._.DS_Store
- source data(for peer review purposes only)/normal distribution test.spv
- __MACOSX/source data(for peer review purposes only)/._normal distribution test.spv
- source data(for peer review purposes only)/code.R
- __MACOSX/source data(for peer review purposes only)/._code.R
- source data(for peer review purposes only)/original data.xlsx
- __MACOSX/source data(for peer review purposes only)/._original data.xlsx
- source data(for peer review purposes only)/measurement data description.spv
- __MACOSX/source data(for peer review purposes only)/._measurement data description.spv
- source data(for peer review purposes only)/baseline data comparison+count data description.spv
- __MACOSX/source data(for peer review purposes only)/._baseline data comparison+count data description.spv
- source data(for peer review purposes only)/cox regression.spv
- __MACOSX/source data(for peer review purposes only)/._cox regression.spv
