# Supplementary material for: A machine learning-based nomogram for predicting graft survival in allograft kidney transplant recipients: a 20-year follow-up study
Source: Front Med (Lausanne). 2025 Apr 1;12:1556374. doi: 10.3389/fmed.2025.1556374 (PMC11996767; doi:10.3389/fmed.2025.1556374)
Supplement: Supplementary file 1 [file Data_Sheet_1.zip › source data(for peer review purposes only)/code.R]

library(survival)
library(survminer)
library(foreign)
library(rms)
library(glmnet)
library(MASS)
library(gtsummary)
library(randomForestSRC)
library(ggplot2)
library(autoReg)
library(dplyr)
library(mice)
library(sysfonts)
library(showtext)
library(showtextdb)

font_add(family = "songti", regular = "/System/Library/Fonts/Supplemental/Songti.ttc")
font_add(family = "Times New Roman", regular = "/System/Library/Fonts/Supplemental/Times New Roman.ttf")
font_add(family = "Arial", regular = "/System/Library/Fonts/Supplemental/Arial.ttf")
font_families()
showtext_auto()

rt <- read.csv("~/Desktop/rt/rt.csv")
rt <- as.data.frame(rt)
attach(rt)
View(rt)
str(rt)
names(rt)
rt #>#
tbl_summary(rt,
            by = outcome,
            label = NULL,
            statistic = NULL,
            digits = NULL,
            type = NULL,
            value = NULL,
            missing = NULL,
            missing_text = NULL,
            sort = NULL,
            percent = NULL,
            include = everything())

rt$ID = NULL
str(rt)
fclist <- colnames(rt[,c(3,5,6,8,9,10,11,12,13,14,16,17,31,35,36,37,38)])
rt[fclist] <- lapply(rt[fclist], factor)
str(rt)

table1 = gaze(outcome~., data=rt) %>% myft()
table1
table2 = gaze(outcome~., data=rt, method=3) %>% myft()
table2

#设置哑变量
pri <- factor(rt$primary.disease,levels = c(1,2,3,4,5,6,7,8,9,10,11),
              labels = c("1","2","3","4","5","6","7","8","9","10","11"))
pri
dia <- factor(rt$Pre.operative.dialysis.status,levels = c(1,2,3,4),
              labels = c("1","2","3","4"))
dia
dblo <- factor(rt$D.blood.type,levels = c(1,2,3,4),
               labels = c("1","2","3","4"))
dblo
rblo <- factor(rt$R.blood.type,levels = c(1,2,3,4),
               labels = c("1","2","3","4"))
rblo
trans <- factor(rt$Donor.Source, levels = c(1,2,3),
               labels = c("1","2","3"))
trans
attach(rt)


## cox regression
#coxph
f.full<-coxph(Surv(survival.time..year.,outcome==1)~R.gender+R.age+primary.disease+
                Pre.operative.dialysis.status+dialysis.duration..year.+hypertension+
                diabetes+heart.disease+arthrolithiasis+blood.transfusion+smoking+
                alcohol.consumption+BMI+DGF+CNI+ALB+R.crea+R.urea+R.UA+TC+TG+HDL+LDL+
                Hb+K+Ca+P+D.age+D.gender+D.crea+D.urea+D.UA+D.blood.type+R.blood.type+
                blood.type+transplant.type+mismatch)
summary(f.full)

f.both <- stepAIC(f.full,direction="both")
summary(f.both)
f.backward <- stepAIC(f.full,direction="backward")
summary(f.backward)
f.forward <- stepAIC(f.full,direction="forward")
summary(f.forward)

#单因素cox
f<-coxph(Surv(survival.time..year.,outcome==1)~R.gender)
summary(f)#exp(coef):HR  Pr(>|z|):P值  Concordance：C-index
#多因素cox
f1<-coxph(Surv(survival.time..year.,outcome==1)~primary.disease+R.gender+primary.disease+
            heart.disease+DGF+ALB+R.crea+TC+HDL+K+Ca+P+D.age+D.crea+mismatch+D.blood.type)
summary(f1)
anova(f1)

##lasso
dd<-datadist(rt)
options(datadist='dd')
set.seed(123)
tmp_y <- Surv(rt$survival.time..year.,rt$outcome)
xlist = colnames(rt[,c(3:39)])
tmp_x <- model.matrix(~., rt[xlist])
model_lasso <- glmnet(tmp_x, tmp_y, family = "cox", nlambda = 100, alpha = 1, standardize = TRUE)
plot(model_lasso,xvar = "lambda", label = TRUE, 
     family = "Times New Roman") 
model_lasso
glm_cv <- cv.glmnet(tmp_x, tmp_y, family = "cox", nlambda = 100, alpha = 1, standardize = TRUE, nfolds = 10)
abline(v=log(c(glm_cv$lambda.min,glm_cv$lambda.1se)),lty=2)
plot(glm_cv,
     family = "Times New Roman") 
glm_cv$lambda.min
coef(glm_cv, s = glm_cv$lambda.min)
f<-coxph(Surv(survival.time..year.,outcome==1)~R.gender+R.Age+R.CVD+R.DGF+R.P+D.Age+
           D.Scr+D.BUN+mismatch+primary.disease+Pre.operative.dialysis.status+Donor.Source)
summary(f)
fmin <- coxph(Surv(survival.time..year.,outcome==1)~R.Age+R.CVD+R.DGF+R.P+D.Dge+D.Scr+Donor.Source)
summary(fmin)
anova(fmin,f)
AIC(fmin,f)

glm_cv$lambda.1se
coef(glm_cv, s = glm_cv$lambda.1se)
f1<-coxph(Surv(survival.time..year.,outcome==1)~R.CVD+R.DGF+R.P+D.Age+D.Scr+Donor.Source)
summary(f1)
f1se <- coxph(Surv(survival.time..year.,outcome==1)~R.CVD+R.DGF+R.P+D.Age+D.Scr+Donor.Source)
summary(f1se)
anova(f1,f1se)
AIC(f1,f1se)

anova(fmin,f1se)
AIC(fmin,f1se)


##RSF
set.seed(123)
mod <- rfsrc(Surv(survival.time..year.,outcome)~.,data=rt,
             ntree=500,
             importance = TRUE)
print(mod)

par(mar=c(4,4,2,2))
plot(mod)

plot(get.tree(mod,80))

#超参数调优，调节nodesize、mtry
set.seed(123)
o <- tune.rfsrc(Surv(survival.time..year.,outcome)~.,data=rt,
                ntreeTry = 80)
o$optimal
if(library("interp", logical.return = TRUE)){
  plot.turn <- function(o,linear = TRUE){
    x <- o$results[,1]
    y <- o$results[,2]
    z <- o$results[,3]
    so <- interp(x=x, y=y, z=z, linear = linear)
    idx <- which.min(z)
    x0 <- x[idx]
    y0 <- y[idx]
    filled.contour(x = so$x,
                   y = so$y,
                   z = so$z,
                   xlim = range(so$x, finite = TRUE) + c(-2,2),
                   ylim = range(so$y, finite = TRUE) + c(-2,2),
                   color.palette = colorRampPalette(c("yellow","red")),
                   xlab = "nodesize", ylab = "mtry",
                   main = "error rate for nodesize and mtry",
                   key.title = title(main = "OOB error", cex.main = 1),
                   plot.axes = {axis(1);axis(2);points(x0,y0,pch="x",cex=1,front=2);
                     points(x,y,pch=16,cex=.25)})}
  plot.turn(o)}
#使用调节后最优nodesize、mtry建模
set.seed(123)
mod.f <- rfsrc(Surv(survival.time..year.,outcome)~.,data=rt,
               ntree = 80, mtry = 7, nodesize = 65,
               importance = TRUE)
print(mod.f)
plot(mod.f)

get.cindex(mod.f$yvar[,1],mod.f$yvar[,2],
           mod.f$predicted.oob) 
c_index <- 1-0.1909433
c_index

res.val <- mod.f$importance[mod.f$importance > 0.01]
plot.df <- data.frame(val = names(res.val),
                      importance = res.val)
head(plot.df)
#画图
ggplot(plot.df, aes(importance, reorder(val, importance)))+
  geom_col(fill="#85A2D2")+
  labs(y=NULL)+
  theme_bw(base_family = "Times New Roman")


mod.f$importance
vv <- subsample(mod.f, B=100,subratio = 0.2)
plot.subsample(vv)

mod1 <- rfsrc(Surv(survival.time..year.,outcome)~., rt,nodedepth=6,
              var.used = "all.trees",mtry = Inf,nsplit = 100)$var.used 
os <- rfsrc(Surv(survival.time..year.,outcome)~., rt,xvar.wt = mod1)
mds <- max.subtree(os)$order[,1]
head(mds)
md.df <- data_frame(variable = names(mds),
                    minimaldepth = mds)
md.df %>% arrange(minimaldepth) %>% slice(1:20) %>%
  ggplot(aes(reorder(variable,minimaldepth),minimaldepth))+
  geom_point(color = "orange",size=5)+
  labs(x=NULL)+
  theme_bw()+
  theme(axis.title.x = element_text(angle = 45,hjust = 1,vjust = 1))

##LASSO-RSF 交叉
f.jc <- coxph(Surv(survival.time..year.,outcome==1)~R.CVD+R.DGF+R.P+D.Age+D.Scr+D.BUN+Donor.Source)
summary(f.jc)
f.jc %>%
  tbl_regression(exponentiate = TRUE)

f.final <- coxph(Surv(survival.time..year.,outcome==1)~R.CVD+R.DGF+R.P+D.Age+D.Scr+Donor.Source)
summary(f.final)
f.final %>%
  tbl_regression(exponentiate = TRUE)

sum.surv<-summary(f.final)
c_index<-sum.surv$concordance
c_index

#绘制森林图
p <- ggforest(f.final,data = rt,
         main = "Hazard Ritio",
         cpositions = c(0.01, 0.15, 0.35),
         fontsize = 0.7,
         refLabel = "reference",
         noDigits = 2)
p+theme(text=element_text(size = 16,family = "Times New Roman"))


#绘制列线图
dd<-datadist(rt)
options(datadist='dd')
coxm <- cph(Surv(survival.time..year.,outcome==1)~R.CVD+R.DGF+R.P+D.Age+D.Scr+Donor.Source,
            x=T,y=T,data=rt,surv=T)
coxm
summary(coxm)
surv <- Survival(coxm)
surv1 <- function(x)surv(1*1,lp=x)
surv2 <- function(x)surv(1*5,lp=x)
surv3 <- function(x)surv(1*10,lp=x)
surv4 <- function(x)surv(1*15,lp=x)
surv5 <- function(x)surv(1*20,lp=x)
nom <- nomogram(coxm, fun=list(surv1,surv2,surv3,surv4,surv5),lp= F,
              funlabel=c('1-year Survival Probability',
                         '5-year Survival Probability',
                         '10-year Survival Probability', 
                         '15-year Survival Probability',
                         '20-year Survival Probability'),
              maxscale=100,
              fun.at=c('0.95','0.9','0.8','0.7','0.6','0.5','0.4','0.3','0.2','0.1',"0.05"))
plot(nom, xfrac=0.27)
#计算分数、分层画生存曲线
library(nomogramFormula)
results <- formula_rd(nomogram = nom)
points1 <- points_cal(formula = results$formula, rd = rt)
length(points1)
head(points1)
summary(points1)
rt$points <- points1
res.cut <- surv_cutpoint(rt, time = "survival.time..year.", event = "outcome",
                         variables = "points")
res.cut
res.cat <- surv_categorize(res.cut)
res.cat
fit <- survfit(Surv(survival.time..year.,outcome) ~points, data = res.cat)
ggsurvplot(fit, data = res.cat,
           ggtheme = theme_bw(base_family = "Times New Roman"), 
           ylab = "Overall Survival Rate", font.y=c(20,"plain","black"),
           xlab = "Survival Time in Years",font.x=c(20,"plain","black"),
           font.tickslab=16,
           pval = T, 
           conf.int = T,
           conf.int.style = "step",
           legend = c(0.82, 0.87),
           legend.title = "",legend.labs = c("High-risk Group", "Low-risk Group"),
           font.legend=c(17,"plain","black"),
           risk.table = F,
           font.family = "Times New Roman",
           linetype = "strata",
           palette = c("#b291b5", "#6179a7"),
           size=1)
                     
           
## 评价COX回归的预测效果
set.seed(123)
v <- validate(coxm, dxy = TRUE, B = 1000)
v
Dxy = v[rownames(v)=="Dxy", colnames(v)=="index.corrected"]
orig_Dxy = v[rownames(v)=="Dxy", colnames(v)=="index.orig"]
orig_c_index <- abs(orig_Dxy)/2+0.5
orig_c_index
bias_corrected_c_index  <- abs(Dxy)/2+0.5
bias_corrected_c_index 


#ROC
library(timeROC)
eta <- f.final$linear.predictors
ROC <- timeROC(T = rt$survival.time..year.,
               delta = rt$outcome,
               marker = eta,
               cause = 1,
               weighting = "marginal",
               times = c(1,5,10,15,20),
               iid = TRUE)
ROC
plot(ROC, time = 1,col = "#e9b6be", lwd = 2,title = "")
plot(ROC, time = 5,col = "#f7df87", add = TRUE, lwd = 2)
plot(ROC, time = 10,col = "#c0db82", add = TRUE, lwd = 2)
plot(ROC, time = 15,col = "#c2acda", add = TRUE, lwd = 2)
plot(ROC, time = 20,col = "#85a2d2", add = TRUE, lwd = 2)
#标签信息
legend(0.62, 0.3,
       c(paste0("AUC at 1 year: ",round(ROC[["AUC"]][1],3)),
         paste0("AUC at 5 year: ",round(ROC[["AUC"]][2],3)),
         paste0("AUC at 10 year: ",round(ROC[["AUC"]][3],3)),
         paste0("AUC at 15 year: ",round(ROC[["AUC"]][4],3)),
         paste0("AUC at 20 year: ",round(ROC[["AUC"]][5],3))),
       col = c("#e9b6be", "#f7df87", "#c0db82", "#c2acda", "#85a2d2"),
       lty = 1, lwd = 2, bty = "n",
       x.intersp = 0.2,
       y.intersp = 0.3)

#校准曲线
cox1 <- cph(Surv(survival.time..year.,outcome==1)~R.CVD+R.DGF+R.P+D.Age+D.Scr+Donor.Source,
            x=T,y=T,data=rt,surv=T,
            time.inc = 1)
cal1 <- calibrate(cox1,cmethod='KM', method='boot', u=1, m=169, B=1000)
cox2 <- cph(Surv(survival.time..year.,outcome==1)~R.CVD+R.DGF+R.P+D.Age+D.Scr+Donor.Source,
            x=T,y=T,data=rt,surv=T,
            time.inc = 5)
cal2 <- calibrate(cox2,cmethod='KM', method='boot', u=5, m=169, B=1000)
cox3 <- cph(Surv(survival.time..year.,outcome==1)~R.CVD+R.DGF+R.P+D.Age+D.Scr+Donor.Source,
            x=T,y=T,data=rt,surv=T,
            time.inc = 10)
cal3 <- calibrate(cox3,cmethod='KM', method='boot', u=10, m=169, B=1000)
cox4 <- cph(Surv(survival.time..year.,outcome==1)~R.CVD+R.DGF+R.P+D.Age+D.Scr+Donor.Source,
            x=T,y=T,data=rt,surv=T,
            time.inc = 15)
cal4 <- calibrate(cox4,cmethod='KM', method='boot', u=15, m=169, B=1000)
plot(cal1,
     lwd=2,
     lty=0,
     errbar.col=c("#e3716E"),
     xlim=c(0.1,1),ylim=c(0.1,1),
     xlab="Nomogram-Predicted OS", ylab="Actual OS",
     family = "Times New Roman",
     col = c("#e3716E"),
     cex.lab=1.2, cex.axis=1, cex.main=1.2, cex.sub=0.6)
lines(cal1[,c("mean.predicted","KM")],
      type="b",
      lwd=2,
      pch= 16,
      col = "#e3716E")
plot(cal2, lwd=2, lty=0, errbar.col=c("#f9d580"),
     xlim=c(0.1,1),ylim=c(0.1,1), col = c("#f9d580"),add = TRUE)
lines(cal2[,c("mean.predicted","KM")],
      type="b", lwd=2, pch=16, col = "#f9d580")
plot(cal3, lwd=2, lty=0, errbar.col=c("#b0d992"),
     xlim=c(0.1,1),ylim=c(0.1,1), col = c("#b0d992"),add = TRUE)
lines(cal3[,c("mean.predicted","KM")],
      type="b", lwd=2, pch=16, col = "#b0d992")
plot(cal4, lwd=2, lty=0, errbar.col=c("#bdb5e1"),
     xlim=c(0.1,1),ylim=c(0.1,1), col = c("#bdb5e1"),add = TRUE)
lines(cal4[,c("mean.predicted","KM")],
      type="b", lwd=2, pch=16, col = "#bdb5e1")
abline(0,1,lty=3,
       lwd=2,
       col = c("grey70"))
legend(0.8, 0.33,
       legend = c("1-year", "5-year", "10-year", "15-year"),
       col = c("#e3716E", "#f9d580", "#b0d992", "#bdb5e1"),
       lwd = 2,
       cex = 1,
       bty = "n",
       x.intersp = 0.2,
       y.intersp = 0.3)


#DCA
library(dcurves)
cox_model <- coxph(Surv(survival.time..year., outcome)~ R.CVD+R.DGF+R.P+D.Age+D.Scr+Donor.Source,
                   data = rt)
rt$year1 <- c(1-(summary(survfit(cox_model, newdata=rt), times=1)$surv))
x1 <- dcurves::dca(Surv(survival.time..year., outcome) ~ year1,
                   data = rt,
                   time = 1)%>%
  dcurves::as_tibble()
ggplot(x1, aes(x=threshold, y=net_benefit,color=variable))+
  stat_smooth(method = "loess", se = FALSE, formula = "y ~ x", span = 0.2) +
  coord_cartesian(ylim = c(-0.01, 0.015)) +
  scale_x_continuous(labels = scales::label_percent(accuracy = 1)) +
  labs(x = "Threshold Probility", y = "Net Benefit", color = "") +
  theme_bw(base_family = "Times New Roman")+
  theme(axis.title.x = element_text(size = 21), axis.title.y = element_text(size = 21),
        axis.text.x = element_text(size = 17), axis.text.y = element_text(size = 17))

rt$year2 <- c(1-(summary(survfit(cox_model, newdata=rt), times=5)$surv))
x2 <- dcurves::dca(Surv(survival.time..year., outcome) ~ year2,
                   data = rt,
                   time = 5)%>%
  dcurves::as_tibble()
ggplot(x2, aes(x=threshold, y=net_benefit,color=variable))+
  stat_smooth(method = "loess", se = FALSE, formula = "y ~ x", span = 0.2) +
  coord_cartesian(ylim = c(-0.01, 0.15)) +
  scale_x_continuous(labels = scales::label_percent(accuracy = 1)) +
  labs(x = "Threshold Probility", y = "Net Benefit", color = "") +
  theme_bw(base_family = "Times New Roman")+
  theme(axis.title.x = element_text(size = 21), axis.title.y = element_text(size = 21),
        axis.text.x = element_text(size = 17), axis.text.y = element_text(size = 17))

rt$year3 <- c(1-(summary(survfit(cox_model, newdata=rt), times=10)$surv))
x3 <- dcurves::dca(Surv(survival.time..year., outcome) ~ year3,
                   data = rt,
                   time = 10)%>%
  dcurves::as_tibble()
ggplot(x3, aes(x=threshold, y=net_benefit,color=variable))+
  stat_smooth(method = "loess", se = FALSE, formula = "y ~ x", span = 0.2) +
  coord_cartesian(ylim = c(-0.1, 0.4)) +
  scale_x_continuous(labels = scales::label_percent(accuracy = 1)) +
  labs(x = "Threshold Probility", y = "Net Benefit", color = "") +
  theme_bw(base_family = "Times New Roman")+
  theme(axis.title.x = element_text(size = 21), axis.title.y = element_text(size = 21),
        axis.text.x = element_text(size = 17), axis.text.y = element_text(size = 17))

rt$year4 <- c(1-(summary(survfit(cox_model, newdata=rt), times=15)$surv))
x4 <- dcurves::dca(Surv(survival.time..year., outcome) ~ year4,
                   data = rt,
                   time = 15)%>%
  dcurves::as_tibble()
ggplot(x4, aes(x=threshold, y=net_benefit,color=variable))+
  stat_smooth(method = "loess", se = FALSE, formula = "y ~ x", span = 0.2) +
  coord_cartesian(ylim = c(-0.1, 0.6)) +
  scale_x_continuous(labels = scales::label_percent(accuracy = 1)) +
  labs(x = "Threshold Probility", y = "Net Benefit", color = "") +
  theme_bw(base_family = "Times New Roman")+
  theme(axis.title.x = element_text(size = 21), axis.title.y = element_text(size = 21),
        axis.text.x = element_text(size = 17), axis.text.y = element_text(size = 17))

rt$year5 <- c(1-(summary(survfit(cox_model, newdata=rt), times=20)$surv))
x5 <- dcurves::dca(Surv(survival.time..year., outcome) ~ year5,
                   data = rt,
                   time = 20)%>%
  dcurves::as_tibble()
ggplot(x5, aes(x=threshold, y=net_benefit,color=variable))+
  stat_smooth(method = "loess", se = FALSE, formula = "y ~ x", span = 0.2) +
  coord_cartesian(ylim = c(-0.1, 0.8)) +
  scale_x_continuous(labels = scales::label_percent(accuracy = 1)) +
  labs(x = "Threshold Probility", y = "Net Benefit", color = "") +
  theme_bw(base_family = "Times New Roman")+
  theme(axis.title.x = element_text(size = 21), axis.title.y = element_text(size = 21),
        axis.text.x = element_text(size = 17), axis.text.y = element_text(size = 17))

       
