# Supplementary material for: A machine learning-based nomogram for predicting graft survival in allograft kidney transplant recipients: a 20-year follow-up study
Source: Front Med (Lausanne). 2025 Apr 1;12:1556374. doi: 10.3389/fmed.2025.1556374 (PMC11996767; doi:10.3389/fmed.2025.1556374)
Supplement: Supplementary file 1 [file Data_Sheet_1.zip › source data(for peer review purposes only)/original data.xlsx]

## Sheet: data
ID	operative time	date of birth	final follow-up time	outcome		survival time (year)	R-gender	R-age	primary disease	Pre-operative dialysis status	dialysis duration (year)	hypertension	diabetes	heart disease	arthrolithiasis	blood transfusion	smoking	alcohol consumption	BMI	bmi	DGF	CNI	ALB	R-crea	R-urea	R-UA	TC	TG	HDL	LDL	Hb	K	Ca	P	D-age	D-gender	D-crea	D-urea	D-UA	D-blood type	R-blood type	blood type	transplant type	mismatch
1	2021-12-15	1984-05-16	2023-10-31	0		1.87671	1	37.6082	7	1	7	1	0	0	0	1	1	0	18.1787	1	0	0	41.9	905	19.22	519	3.27	1.51	0.8	1.96	133	5.35	2.3	1.2	59	1	90.4	5.35	383	1	1	0	living	3
2	2017-05-19	1989-05-24	2023-10-31	0		6.45479	1	28.0055	6	1	1	1	0	1	0	1	0	1	19.2837	1	0	0	55	1487.9	22.83	398.5	3.09	1.32	1.01	1.84	98	4.91	2.39	1.76	51	0	66.5	4.32	251.2	2	2	0	living	2
3	2021-01-24	1975-03-08	2023-05-31	1	2023/5/31血液透析2023/6/23死亡感染自杀	2.34795	0	45.9151	1	1	7	1	0	0	0	1	0	0	20.0288	1	1	0	42	1347.7	24.39	388	5.28	2.42	1.12	3.34	121	3.43	2.6	3.22	52	0	98	11.85	333	2	4	1	DBD	5
4	2021-01-22	1986-07-25	2023-10-31	0		2.7726	1	34.5205	1	1	1	1	0	0	0	1	1	0	27.6095	1	0	0	44.3	1495.5	32.9	635.8	4.08	1.05	0.95	2.73	91	4.84	2.38	1.01	58	1	83.1	5.17	409.6	1	1	0	living	1
5	2019-12-18	1991-10-29	2023-10-31	0		3.87123	1	28.1562	2	1	1	1	0	0	0	0	0	0	22.1453	1	0	1	45	1117	24.04	406	2.68	1.03	0.88	1.38	135	5.81	2.66	3.17	49	0	71.7	4.78	335	3	3	0	living	3
6	2021-11-19	1978-04-22	2023-10-31	0		1.94795	1	43.6082	1	1	9	1	0	0	0	1	0	0	25.7959	1	1	0	45.5	1293	25.25	481	3.98	1.56	0.67	2.27	132	5.58	2.33	1.21	42	1	81.7	8.9	385	3	3	0	DBD	3
7	2014-08-06	1979-11-03	2023-10-31	0		9.2411	1	34.7808	1	1	4	1	0	0	0	1	0	0	21.1073	1	0	0	42.7	1172.8	18.5	372	4.29	0.97	1.46	2.47	132	4.51	2.44	2.5	61	0	70.9	4.45	209.1	3	3	0	living	3
8	2022-03-18	1986-04-15	2023-10-31	0		1.62192	1	35.9479	1	1	2	0	0	0	0	1	0	0	19.3337	1	0	0	35.9	965	18	440	2.91	0.83	0.61	1.62	122	5.61	2.3	1.1	44	1	58	4	214	2	2	0	living	2
9	2015-07-01	1963-04-16	2023-10-31	0		8.33973	0	52.2438	3	1	1	0	0	0	0	1	0	0	28.125	1	0	0	44.8	994.7	18.5	431	3.76	0.29	0.77	1.97	124	4.2	2.73	1.56	27	0	71.2	7.6	300	1	1	0	DCD	2
10	2018-06-29	1988-11-19	2023-10-31	0		5.34247	1	29.6274	1	1	1	1	0	0	0	1	0	0	17.9089	1	0	0	47.8	1103.8	21.65	343	3.77	1.08	0.62	1.48	114	5.01	2.39	1.66	58	1	75.9	3.94	361.1	1	1	0	living	2
11	2015-05-20	1964-10-01	2023-10-31	0		8.45479	1	50.6658	1	1	2	1	0	1	0	1	1	0	20.4152	1	0	0	45.9	1076	20.71	589	3.23	1.19	0.43	1.96	112	4.89	2.63	2.07	26	1	72.9	7.2	290	1	1	0	DBD	5
12	2009-08-19	1983-06-01	2023-10-31	0		14.2082	0	26.2356	1	1	3	1	0	0	0	1	0	0	18.3594	1	0	0	45.7	1078	19.21	432	3.21	1.12	0.59	2.74	115	4.12	1.79	1.31	21	0	71	2.92	220	2	2	0	living	6
13	2019-06-18	1983-10-22	2023-10-31	0		4.3726	1	35.6795	2	1	2	1	0	0	0	0	1	0	19.2526	1	0	0	46.8	889.5	15.26	272	4.67	2.36	0.81	2.42	97	4.9	2.53	1.09	57	0	66.7	4.73	244.7	3	3	0	living	2
14	2018-01-12	1989-06-13	2023-10-31	0		5.80274	1	28.6027	1	1	2	1	0	0	0	1	1	0	21.2953	1	0	1	42.5	1923.3	28.91	473.7	3.29	1.55	0.97	2.04	136	6.49	2.34	3.67	49	0	58	2.8	268.1	2	2	0	living	3
15	2019-04-29	1982-11-14	2023-10-31	0		4.50959	1	36.4795	1	3	4	1	0	0	0	1	0	0	21.1073	1	0	0	52.2	898	13.56	219	4.01	1.23	0.69	2.33	126	4.14	2.41	0.4	52	0	41	2.8	211	1	1	0	DBD	3
16	2022-04-22	1993-08-28	2023-10-31	0		1.52603	0	28.6685	1	1	6	1	0	0	0	0	0	0	16.7969	1	0	0	43.8	653.9	9.45	448.4	4.23	1.59	0.82	2.93	117	3.66	2.59	2	34	0	79.2	7.6	300	3	3	0	DBD	4
17	2015-07-16	1978-05-20	2023-10-31	0		8.29863	1	37.1808	1	1	1	1	0	0	0	1	1	0	20.4783	1	0	0	37	1617.8	30	329.2	2.6	0.58	1.1	1.24	145	6.55	2.42	2.57	40	1	94.4	5.13	402.7	3	3	0	living	1
18	2016-06-24	1987-08-25	2023-10-31	0		7.35616	0	28.8521	1	1	3	1	0	0	0	1	0	0	18.6667	1	0	0	49.8	577.7	11.07	207.8	3.78	1.23	0.92	1.29	166	5.67	2.39	1.29	54	0	51.2	6.75	304.4	3	3	0	living	0
19	2021-09-26	1977-12-29	2023-05-22	1	血液透析	1.65205	1	43.7726	1	1	0.25	1	0	1	0	1	0	0	19.0982	1	1	0	36.8	556	8.84	489	5.66	1.76	0.69	3.21	93	3.48	2.43	3.02	58	0	53	8.21	185	4	4	0	DCD	6
20	2014-05-28	1977-04-01	2023-10-31	0		9.43288	1	37.1808	3	1	0.5	0	0	0	0	1	1	0	18.3655	1	0	0	53.8	1289.4	23.2	351.8	3.24	0.9	1.7	1.52	116	5.41	2.42	1.31	61	1	68	3.79	353.7	2	2	0	living	3
21	2021-09-27	1990-02-28	2023-10-31	0		2.09315	1	31.6	1	1	8	0	0	0	0	1	0	0	29.4118	1	0	0	37.7	1025	17.3	440	4.21	1.59	1.15	1.96	94	7.35	2.41	1.09	24	1	74.1	5.19	136	2	2	0	DBD	2
22	2019-07-05	1987-05-08	2023-10-31	0		4.32603	0	32.1808	1	1	1	1	0	0	0	1	0	0	19.1111	1	0	0	46.1	824.2	17.9	147.3	3.74	1.1	0.96	2.74	116	4.32	2.31	1.78	53	1	75.6	4.87	422	1	1	0	living	3
23	2021-07-03	1989-12-04	2023-10-31	0		2.32877	1	31.6	1	1	3	0	0	0	0	0	1	0	19.1512	1	0	0	42.8	1644	30.33	161	2.26	0.7	0.94	2.42	110	7.3	2.48	1.23	55	1	59	7.3	219	4	4	0	DBD	2
24	2014-08-01	1982-02-07	2023-10-31	0		9.25479	1	32.5014	2	1	3	1	0	0	0	1	1	0	24.2284	1	0	0	44.6	901.5	18.8	338.7	3.35	0.4	1.65	1.62	112	4.53	2.34	1.73	57	0	58.6	4.3	145.6	1	1	0	living	2
25	2020-08-07	1993-11-15	2023-10-31	0		3.23288	1	26.7452	1	1	0.42	0	0	0	0	1	0	0	19.0311	1	0	1	39	1320.9	27.77	572.6	3.39	1.11	0.82	1.97	66	4.71	2.45	2.47	50	0	49.5	4.84	218.9	3	1	1	living	2
26	2016-04-22	1983-09-20	2023-10-31	0		7.52877	1	32.611	1	1	4	1	0	1	0	1	1	0	22.9591	1	0	0	42.6	1290.8	20.46	488.2	2.71	0.9	1.1	1.48	122	4.9	2.23	1.86	28	0	55.8	3.47	299.7	3	3	0	living	5
27	2017-08-27	1973-12-21	2023-10-31	0		6.18082	0	43.7123	1	2	6	1	0	0	0	1	0	0	20.9566	1	0	0	37.8	1179	19.63	433	3.01	2.1	0.69	2.91	100	4.1	2.2	1.69	54	1	91	4.6	402.7	3	3	0	DBD	3
28	2021-09-15	1992-09-11	2023-10-31	0		2.12603	1	29.0301	2	1	2	1	0	0	0	1	0	0	21.4844	1	0	0	43.2	1203.2	22.34	434	4.21	1.98	1.23	2.18	115	6.32	1.89	1.28	38	0	82.1	7.8	304.4	1	1	0	living	3
29	2015-11-26	1966-11-27	2022-01-05	1	肺部感染死亡	6.11507	1	49.0301	1	2	9	1	0	1	0	1	0	0	21.7193	1	0	0	29	1042.5	25.72	475.2	5.04	1.49	1.57	3.37	98	4.39	1.37	1.92	40	1	67.2	5.77	275.1	1	1	0	living	0
30	2020-04-24	1994-11-29	2023-10-31	0		3.52055	1	25.4192	2	1	1	1	0	0	0	1	0	0	18.424	1	0	0	45.3	1595	26.2	528	2.74	1.28	0.95	1.54	138	4.18	2.43	3.3	53	0	64.5	4.4	326	3	3	0	living	3
31	2012-11-23	1965-12-05	2023-10-31	0		10.9425	1	47	2	1	1	1	0	0	0	1	1	1	21.1553	1	0	0	47.8	1098.2	21.21	435	3.99	1.02	2.11	2.12	115	5.21	1.97	1.27	37	0	47	5.64	294	3	3	0	living	3
32	2020-04-17	1991-10-16	2023-10-31	0		3.53973	0	28.5233	1	1	4	1	0	0	0	1	0	0	23.4952	1	0	0	41.7	1394	37	553	3.35	0.89	1.14	1.96	97	5.3	2.33	2.37	50	0	54.5	5	398	2	4	1	living	3
33	2020-05-06	1984-03-01	2023-10-31	0		3.48767	1	36.2055	1	1	3	1	0	0	0	1	1	0	19.1001	1	0	0	52.2	1331	33.24	448	4.85	1.55	1.58	2.74	172	5.4	3.15	2.81	43	0	63	3.77	283	1	1	0	living	0
34	2020-06-12	1988-10-26	2023-10-31	0		3.3863	0	31.6493	1	1	5	1	0	0	0	1	0	0	17.898	1	0	0	41.9	874	23.34	574	3.93	0.9	1.21	2.42	91	4.88	2.41	2.16	52	0	62.6	6.98	273	1	1	0	living	3
35	2015-04-24	1986-06-15	2023-10-31	0		8.52603	1	28.8767	8	1	1	1	0	0	0	1	1	0	25.1486	1	0	0	48.1	794	15.19	531	3.86	0.71	1.21	2.27	93	4.38	2.59	1.49	27	1	75.9	7.7	300	1	1	0	DBD	4
36	2016-07-06	1989-08-17	2023-10-31	0		7.32329	0	26.9041	2	1	5	1	0	0	0	1	0	0	17.898	1	0	0	41	1120.9	16.91	459.3	5.5	1.93	1.37	3.81	104	5.94	2.35	2.02	53	1	106.9	3.99	408.2	1	1	0	living	3
37	2020-08-14	1995-01-06	2023-10-31	0		3.2137	0	25.6219	2	1	2	1	0	0	0	1	0	0	23.3067	1	0	0	43.6	1020.6	18.85	290.9	3.05	0.89	0.89	1.88	114	3.66	2.62	2.89	48	0	56.4	4.06	386.7	3	2	1	living	2
38	2015-09-10	1985-10-26	2023-10-31	0		8.14521	0	29.8932	1	1	1	1	0	0	0	1	0	0	22.2137	1	0	0	45.4	965	19.16	369.8	3.78	0.9	1.11	2.22	153	5.49	2.78	1.17	44	1	137.9	10.47	312.8	2	2	0	DBD	3
39	2015-05-24	1984-11-01	2023-10-31	0		8.44384	1	30.5781	7	4	0	1	0	0	0	1	0	0	24.2215	1	0	0	46.9	1179.4	37.46	640.2	3.75	3.65	0.74	1.72	99	4.88	2.34	2.5	29	1	71.2	7.6	300	2	2	0	DBD	4
40	2015-11-27	1989-07-02	2023-01-12	0		7.13151	1	26.4219	11	1	2	1	0	1	0	1	0	0	20.148	1	0	0	41.8	1444.6	23.35	435	3.05	0.29	1.15	1.55	113	6.79	2.43	1.23	64	0	71.8	5.41	327.3	1	1	0	living	3
41	2020-04-12	1986-04-06	2023-10-31	0		3.55342	1	34.0411	2	1	8	1	0	0	0	0	1	0	20.898	1	0	0	45.4	1165	20.96	498	3.49	1.08	1.04	1.98	106	5.92	2.45	2.83	15	0	90	4.15	235	4	4	0	DBD	2
42	2017-04-26	1977-06-13	2023-10-31	0		6.51781	1	39.8959	9	1	3	0	0	0	0	1	1	1	20.202	1	0	0	46.7	1211.8	25.45	619.5	3.31	1.19	0.77	2.13	106	5.62	2.47	2.01	64	0	75.9	5.46	307.8	3	3	0	living	2
43	2017-07-04	1985-12-09	2022-03-09	1	血液透析	4.68219	1	31.589	8	1	3	1	0	0	0	1	0	0	29.3848	1	0	0	42.7	1282.3	26.43	682.7	3.16	1.35	0.9	2.01	132	5.82	2.61	2.91	54	1	88.2	6.96	344.4	3	3	0	living	3
44	2019-10-15	1988-08-26	2023-10-31	0		4.04658	0	31.1562	1	3	0.33	1	0	0	0	1	0	0	22.0741	1	0	0	45.8	691	22.12	421	3.56	1.08	0.98	2.54	157	4.12	2.09	2.46	53	0	39.1	6.1	151	3	3	0	DBD	3
45	2017-08-12	1974-02-28	2023-10-31	0		6.22192	0	43.4822	1	1	0.17	1	0	0	0	0	0	0	24	1	0	0	30.1	1027	18.48	581.9	3.48	1.07	0.81	2.85	74	5.15	2.12	1.26	42	1	66.5	3.44	398	3	3	0	DCD	3
46	2018-04-09	1986-11-15	2023-10-31	0		5.56438	0	31.4192	8	1	1	1	0	0	0	1	0	0	24.2439	1	0	0	45.2	1020.3	17.18	552.3	2.86	1.63	1.01	1.33	111	5.44	2.3	3.01	56	0	75.9	7.6	283	1	1	0	DBD	5
47	2021-06-23	1982-03-10	2023-10-31	0		2.35616	1	39.3151	1	1	3	1	0	0	0	0	0	0	20.5151	1	0	0	42.7	731	7.7	225	3.73	0.75	1.12	1.88	126	3.87	2.42	1.11	75	0	58	3.7	286	3	3	0	living	1
48	2017-10-11	1968-07-18	2023-10-31	0		6.05753	1	49.2658	2	1	8	1	0	1	0	0	0	0	19.1327	1	0	0	46.5	1136	22.11	421	3.98	1.23	1.17	2.22	130	3.89	1.88	1.38	21	0	20	4.2	301	1	1	0	DBD	3
49	2020-04-12	1988-08-09	2023-10-31	0		3.55342	0	31.6959	5	1	4	1	0	0	0	0	0	0	19.487	1	0	0	46.3	1146	22.89	487	3.03	0.99	1.15	1.49	105	5.22	2.44	2.35	15	0	90	4.15	235	4	4	0	DBD	2
50	2019-06-21	1983-01-10	2023-10-31	0		4.36438	1	36.4685	1	2	3	1	0	1	0	1	1	0	22.0386	1	0	1	39.4	1300.4	21.84	433.2	3.31	0.93	0.75	2.28	150	6.62	2.45	1.8	57	1	70.6	5.92	312.8	3	2	1	living	2
51	2006-06-28	1976-04-21	2023-10-31	0		17.3534	0	30.2055	1	1	0.08	1	0	0	0	1	0	0	21.9076	1	0	1	47.8	980.2	19.2	432	3.12	1.02	2.39	3.57	50	5.3	2.12	1.1	18	0	60.1	7.6	300	3	3	0	living	6
52	2021-09-30	1985-08-01	2023-10-31	0		2.08493	1	36.189	1	1	10	1	0	0	0	1	0	0	26.7755	1	0	0	45.3	1023	9.59	433	3.23	0.89	2.01	2.41	136	4.93	2.45	1.94	19	1	48	4.37	180	2	2	0	DBD	2
53	2020-06-03	1991-12-21	2023-10-31	0		3.41096	1	28.4712	1	3	2	1	0	0	0	1	0	0	22.4059	1	0	0	41.8	1060	17.68	407	3.96	3.96	1.37	2.27	92	5.21	2.36	2.33	57	0	57.6	4.91	328	1	1	0	living	2
54	2018-06-12	1994-10-02	2023-10-31	0		5.38904	1	23.7096	1	1	1	1	0	0	0	1	0	0	18.75	1	0	0	49.8	1137	24.39	474.9	3.89	1.22	1.71	2.34	163	5.69	2.39	1.2	47	1	76.1	4.22	349.8	3	3	0	living	2
55	2016-07-14	1980-03-13	2023-10-31	0		7.30137	0	36.3616	3	1	2	1	0	0	0	1	0	0	17.3828	1	0	0	39.3	991	18.71	384.1	3.84	0.91	1.24	1.34	87	4.87	2.02	1.1	40	0	95.5	3.46	270.2	2	2	0	living	3
56	2017-03-17	1980-01-22	2023-10-31	0		6.6274	0	37.1753	11	1	1	1	0	1	0	1	0	0	16.6493	1	0	0	37	868	18.08	434	3.85	0.79	1.56	2.73	99	5.6	2.69	1.94	35	1	98.1	4.69	404	2	2	0	DBD	4
57	2009-01-04	1989-08-26	2012-02-21	1	血液透析	3.13151	0	19.3726	2	1	0.33	1	0	1	0	1	0	0	19.1406	1	1	1	27.9	896	11.95	463	6.49	3.73	0.86	5.1	84	5.82	2.04	3.21	43	1	89.2	9.8	489	1	4	1	living	2
58	2020-04-03	1988-01-03	2023-10-31	0		3.57808	1	32.2712	2	1	3	1	0	0	0	1	1	0	22.8395	1	0	0	46.6	1295	23.7	404	3.89	1.39	0.99	2.53	131	5.21	2.56	3	51	0	57.3	5.5	226	1	1	0	living	2
59	2010-08-03	1989-03-24	2019-12-23	0		9.39452	1	21.3753	4	1	1	1	0	0	0	1	1	0	19.487	1	0	1	40.6	1068.5	23.24	334	3.21	1.22	1.47	2.54	102	5.44	2.23	1.02	25	0	53.9	4.58	357	3	2	1	living	3
60	2015-07-30	1965-12-20	2023-10-31	0		8.26027	1	49.6411	1	1	5	1	0	1	0	1	0	0	22.4059	1	0	0	38.4	1174	20.87	594.2	3.84	0.91	0.58	2.85	135	5.05	2.45	2.4	23	1	59.4	6.2	146	3	3	0	living	6
61	2019-09-06	1986-08-06	2023-07-03	1	血液透析	3.82466	1	33.1068	2	1	1	1	0	1	0	1	1	0	23.939	1	0	0	50	1292	23.56	399	3.3	1.81	1.04	1.56	145	6.31	2.67	2.35	53	1	87.3	7.9	355	3	3	0	DBD	3
62	2021-07-08	1983-01-25	2023-10-31	0		2.31507	1	38.4767	1	1	1	1	0	0	0	1	1	0	24.2215	1	0	0	46.6	873	9.48	348	3.73	0.79	0.89	2.62	163	4.82	2.82	1.03	21	0	78.3	9.67	339	1	1	0	DBD	4
63	2021-09-26	1967-04-21	2022-01-24	1	猝死	0.328767	0	54.4712	2	1	2	1	0	1	0	1	0	0	21.2306	1	1	0	42.5	884.1	22.6	443	5.21	3.98	0.91	3.49	97	3.95	2.33	1.18	18	0	92	7.7	190.3	4	4	0	DCD	5
64	2011-01-13	1975-12-20	2023-10-31	0		12.8055	0	35.0904	1	1	0.5	1	0	0	0	1	0	0	17.1875	1	0	0	46.3	793.7	15.14	291	5.22	3.1	1.35	3.15	96	5.21	2.31	1.8	24	0	66.1	8.34	266	3	2	1	DBD	5
65	2016-12-09	1970-08-15	2023-10-31	0		6.89589	1	46.3507	2	1	0.83	1	0	1	0	1	1	0	23.7387	1	0	0	46	1523.2	30.03	570.1	3.13	1.03	0.87	1.91	126	5.34	1.88	1.39	49	1	91.1	5.51	358.1	3	3	0	living	2
66	2012-12-21	1976-06-03	2023-07-01	1	血液透析	10.5315	1	36.5753	1	1	2	1	0	0	0	1	0	0	22.0932	1	1	0	44.7	1119	20.17	350.9	3.98	0.76	0.85	2.49	132	6.03	2.43	3.08	62	1	81.1	6.18	405.2	3	2	1	living	2
67	2008-01-28	1962-10-20	2017-07-26	1	血液透析	9.49863	0	45.3041	1	1	0.5	1	0	1	0	1	0	0	17.4044	1	1	0	45.7	1610.7	29.79	683	5.39	2.59	1.02	3.29	72	5.4	2.15	2.52	64	0	51	9.5	249	1	1	0	living	2
68	2017-05-10	1979-02-06	2023-10-31	0		6.47945	0	38.2822	3	1	10	1	0	1	0	1	0	0	15.3905	1	0	0	43.1	747	21.06	340.7	3.21	2.12	1.29	2.27	93	5.45	2.39	1.04	52	0	78	5.84	349.8	3	3	0	DBD	4
69	2021-01-24	2002-11-18	2023-10-31	0		2.76712	1	18.1973	6	1	4	1	0	0	0	1	0	0	20.6905	1	0	0	35.5	723.6	21.5	433	1.96	0.46	0.79	0.91	91	5.56	2.07	1.2	52	0	89	7.6	270.2	2	4	1	DBD	2
70	2020-10-21	1986-12-07	2023-10-31	0		3.0274	0	33.8959	1	1	7	1	0	0	0	1	0	0	23.4375	1	1	0	45.6	1014	3.4	433	3.4	1.21	1.12	2.27	150	3.54	2.98	1.1	23	1	34.4	5.89	146	2	2	0	DBD	6
71	2019-04-24	2001-01-30	2023-02-22	1	血液透析，肾穿刺：移植肾草酸盐性肾病	3.83562	1	18.2411	3	1	1	1	0	0	0	1	0	0	15.2344	1	1	0	35.9	797.9	17.4	436.4	3.86	1.17	1.22	2.4	110	5.08	1.65	1.59	46	0	90	7.5	376.8	3	1	1	DCD	2
72	2021-09-13	1984-11-03	2022-03-05	1	猝死	0.473973	1	36.8849	2	1	2	1	0	1	1	1	0	0	26.4236	1	1	0	33.4	825.5	23.9	376	4.68	1.22	1.56	2.83	86	6.81	1.87	3.75	52	1	130	8.23	302	2	2	0	DBD	2
73	2013-04-17	1975-02-12	2023-10-18	1	血液透析	10.5096	1	38.2027	1	1	2	1	0	0	0	1	1	1	21.9713	1	0	1	36.3	1336	20.26	421	4.98	0.56	1.22	1.4	108	5.04	1.88	1.92	42	0	76.6	3.78	393.8	2	2	0	living	3
74	2020-03-13	1964-02-27	2023-10-31	0		3.63562	0	56.0795	3	1	4	0	0	0	0	1	0	0	22.0317	1	0	0	46.7	871	20.9	468	4	1.25	1.31	2.54	130	4.58	2.42	1.94	17	1	149	6.59	339	4	4	0	DBD	3
75	2016-09-23	1985-02-16	2023-10-31	0		7.10685	0	31.6219	1	1	3	1	0	0	0	1	0	0	19.4734	1	0	0	39.2	1509.2	20.19	552.5	4.46	0.75	1.55	2.85	117	4.94	2.34	2.94	54	0	59.4	4.48	266	1	4	1	living	2
76	2017-06-27	1985-11-06	2023-10-31	0		6.34795	1	31.6603	1	1	3	1	0	0	0	0	1	0	19.7232	1	0	0	48.7	904.5	13.28	217.9	3.93	1.28	0.97	2.62	121	5.25	2.66	2.03	60	1	78.3	4.83	316.3	4	4	0	living	3
77	2016-11-22	1975-03-10	2023-10-31	0		6.94247	1	41.7342	2	1	1	1	0	1	0	1	1	0	28.6501	1	0	0	48.3	1124.4	19.81	305	3.32	1.2	0.69	3.15	114	5.82	2.39	1.02	63	0	77	9.91	270.2	3	3	0	living	3
78	2021-10-28	1993-02-10	2023-10-31	0		2.00822	1	28.7315	1	1	1	1	0	0	0	0	1	0	16.5289	1	0	0	43	1906	5.4	716	2.63	0.32	0.78	1.91	87	5.06	2.57	1.69	47	1	97	6.2	404	1	1	0	living	2
79	2016-11-26	1987-11-28	2018-05-31	1	血液透析	1.50959	1	29.0164	8	2	2	1	0	1	0	1	0	0	22.1297	1	1	0	29.3	1237	14.62	519	5.43	2.29	0.71	2.07	72	6.89	2.78	3.46	51	0	158	9.64	304	3	3	0	DBD	5
80	2016-12-20	1988-06-12	2023-10-31	0		6.86575	1	28.5425	2	1	0.5	1	0	1	0	1	1	0	19.9184	1	0	0	46.6	1187.4	19.07	417.7	5.42	1.22	0.91	3.57	111	4.48	2.57	1.65	53	0	53.2	5.38	283.2	1	1	0	living	3
81	2016-11-25	1985-04-05	2023-10-31	0		6.93425	1	31.663	1	1	0.25	1	0	0	0	1	1	0	21.0498	1	0	0	66.6	883.2	14.65	253	3.69	0.91	1.24	2.41	128	5.17	2.42	2.32	34	1	86.2	5.93	302.9	2	4	1	living	3
82	2018-02-07	1982-11-20	2023-10-31	0		5.73151	0	35.2411	2	4	0	1	0	0	1	0	0	0	20.5078	1	0	0	38.9	881.6	36.17	502.7	4.85	0.79	1.56	3.15	98	5	2	1.78	45	1	81	6.92	406	1	1	0	DBD	4
83	2014-04-18	1967-10-24	2021-01-25	1	肾恶性肿瘤	6.77808	1	46.5151	1	1	2	1	0	1	0	1	1	1	23.6614	1	1	0	38.9	1325.2	21.2	398	3.21	2.24	1.78	3.17	104	6.43	2.29	2.02	45	0	91.2	8.8	304	3	3	0	living	0
84	2015-01-09	1990-02-04	2022-04-02	1	恢复血液透析 死亡 主动脉夹层	7.23288	1	24.9452	1	1	0.17	1	0	1	0	1	1	0	21.551	1	1	0	41.8	1134	17.6	412.6	2.68	0.93	1.21	1.36	111	4.03	2.43	2.36	51	1	75.1	5.69	304.9	3	3	0	living	3
85	2021-09-06	1992-07-17	2023-10-31	0		2.15068	1	29.1589	1	1	1.5	1	0	0	0	1	0	0	19.0311	1	0	0	42.1	1245.3	20.1	434	3.12	2.1	1.28	2.27	115	5.39	2.13	1.49	38	1	78.2	7.6	300	1	1	0	living	3
86	2017-12-22	1987-10-14	2023-10-31	0		5.86027	0	30.211	3	1	1	1	0	0	0	0	0	0	17.0656	1	0	0	49.1	665.4	12.31	179.6	4.02	1.25	1.47	2.34	139	4.67	2.34	1.97	50	0	51.6	4.24	252.2	3	3	0	living	2
87	2020-12-21	1987-01-15	2023-01-29	1	移植肾功能不全	2.10685	1	33.9562	2	1	2	1	0	1	0	0	0	0	26.9531	1	0	0	49.3	927.3	15.39	324.2	3.86	2.01	0.9	2.11	125	4.58	2.33	1.2	53	0	63.4	6.99	252.9	3	3	0	living	3
88	2015-03-18	1964-10-28	2019-07-18	1	恢复血液透析	4.33699	1	50.4192	2	1	1.5	1	0	1	0	1	0	0	21.3039	1	1	0	41.1	1269.5	22.3	455	3.35	1.63	1.01	3.49	113	6.12	2.29	3.2	51	1	92	8.56	291	3	3	0	DCD	3
89	2021-08-23	1996-04-16	2023-10-31	0		2.18904	1	25.3699	1	1	1	1	0	0	0	0	0	0	17.5781	1	0	0	44.4	1350.5	28.54	488	2.2	0.89	0.58	1.34	122	5.31	2.08	2.57	51	1	66.2	3.34	325.1	3	3	0	living	2
90	2017-03-24	1986-02-16	2023-10-31	0		6.60822	1	31.1205	2	1	2	1	0	0	0	1	1	0	20.5714	1	0	0	43.6	1282.6	21.13	451.8	3.88	1.7	0.89	2.73	120	5.46	1.81	2.3	52	0	75	3.95	280.5	2	2	0	living	2
91	2007-07-30	1985-10-17	2012-06-01	1	2012/6/1恢复血液透析 肾穿刺:移植肾慢性排异2014/7/25再移植2020年血液透析	4.84384	1	21.7973	1	1	1	1	0	0	0	1	0	0	16.609	1	1	0	32.3	650.8	12.22	322	3.21	1.16	1.9	0.85	90	4.8	2.08	1.5	47	1	80.55	9.67	371	1	1	0	DCD	3
92	2021-11-27	1962-12-20	2023-10-31	0		1.92603	0	58.9781	1	1	2	0	0	0	0	0	0	0	22.2222	1	0	0	43.9	896	18.9	440	3.22	2.2	1.27	2.27	114	6.24	2.37	1.09	42	1	107	6.15	96	2	2	0	DBD	2
93	2020-09-02	1977-04-04	2023-10-31	0		3.16164	0	43.4438	3	1	1	1	0	0	0	1	0	0	21.3333	1	0	0	46.5	723.4	15.21	186.3	5.37	2.24	1.32	3.37	122	4.58	2.78	2.11	62	1	77.7	4.46	451	3	2	1	living	3
94	2016-05-18	1980-06-27	2023-10-31	0		7.45753	1	35.9151	1	1	1	1	0	0	0	1	0	0	21.7993	1	0	0	37.9	763	11.75	432	3.98	1.02	1.23	1.29	154	4.25	2.33	1.29	14	1	119.1	4.1	337	2	2	0	DBD	5
95	2018-11-06	1988-11-20	2023-10-31	0		4.9863	1	29.9808	2	1	0.67	1	0	1	0	1	1	1	29.4076	1	0	0	47.1	1163	24.08	427.2	3.82	2.31	0.98	2.17	137	5.18	2.47	2.45	52	0	68.7	5.45	352.7	3	3	0	living	1
96	2009-06-16	1987-01-02	2013-06-05	1	再移植	3.9726	1	22.4685	1	1	1	1	0	1	0	1	0	0	26.3656	1	1	0	46.5	723	15.21	186	5.37	2.24	1.56	4.29	102	6.58	2.78	2.11	33	1	66.7	3.29	326	1	1	0	living	5
97	2022-04-20	1997-10-02	2023-10-31	0		1.53151	0	24.5644	5	1	1.5	1	0	0	0	1	0	0	20.0288	1	0	0	43.5	821	18	391	3.81	1	0.79	1.17	132	6.93	2.38	1.2	49	1	89	6.6	457	1	1	0	living	1
98	2022-04-07	1976-01-27	2023-10-31	0		1.56712	0	46.2247	2	1	2	1	0	0	0	1	0	0	17.9688	1	0	0	42.8	894	21.5	352	4.27	1.15	0.82	3.36	124	5.08	2.15	1.01	43	1	90	4.5	406	3	1	1	living	1
99	2017-07-09	1980-07-13	2023-10-31	0		6.31507	0	37.0137	1	1	0.42	1	0	1	0	1	0	0	17.9688	1	0	0	41	896	31.64	445	3.98	1.51	1.37	1.29	95	4.87	2.05	1.27	54	0	65	5.72	300	4	4	0	DBD	3
100	2016-07-23	1969-04-07	2023-04-07	1	肾衰竭，死亡	6.70959	1	47.326	1	1	0.25	1	0	0	0	0	0	0	21.2295	2	0	0	42.3	683	10.75	312.4	3.98	2.31	1.21	2.49	133	6.21	2.78	2.02	28	1	65	9.48	489	3	3	0	DCD	4
101	2022-03-28	2001-05-17	2023-10-31	0		1.59452	1	20.8767	3	1	1	1	0	0	0	0	0	0	30.7958	2	0	0	44.3	1597.5	27.56	409	3	0.88	0.94	1.59	97	4.73	2.39	2.75	44	0	65.7	6.05	320	3	2	1	living	2
102	2021-07-08	1972-07-09	2023-10-31	0		2.31507	1	49.0301	3	1	4	1	0	0	0	1	0	0	21.9363	2	0	0	47.4	626	9.4	209.7	6.05	2.61	1.13	3.72	119	4.3	2.57	1.21	38	1	75.9	7.7	267.4	1	1	0	DCD	5
103	2019-12-20	1987-08-16	2023-10-31	0		3.86575	1	32.3671	2	1	1	1	0	0	0	1	1	0	19.3772	2	0	0	49.8	1117.8	16.74	445	3.15	1.88	0.9	1.6	135	6.48	2.55	1.62	43	0	51.7	3.34	260.9	1	4	1	living	2
104	2021-12-20	1991-07-01	2023-02-28	1	卡波氏肉瘤，死亡	1.19178	1	30.4932	2	1	1	1	0	1	0	1	1	0	17.9982	2	1	0	40.8	1385	24.7	495	2.8	1.24	0.9	3.19	94	5.21	2.27	1.2	57	1	83	4.8	355	2	2	0	living	3
105	2014-07-07	1975-07-24	2022-12-22	1	心梗，死亡	8.46575	1	38.9808	7	1	0.08	1	0	0	0	1	0	0	25.2595	2	0	0	42.3	808.2	17.87	320.2	4.15	2.37	0.81	2.85	100	4.09	2.35	1.51	49	0	83.2	5.37	190.3	1	1	0	living	0
106	2019-02-27	1983-05-06	2023-10-31	0		4.67671	1	35.8384	1	1	1	1	0	0	0	1	0	0	21.1073	2	0	0	47.1	961.2	22.64	700.8	3.98	1.69	1.21	2.27	134	3.42	2.27	0.51	59	1	100.4	6.69	437.1	2	2	0	living	1
107	2015-05-25	1989-10-02	2023-10-31	0		8.4411	1	25.6603	1	4	0	1	0	1	0	1	0	0	15.625	2	0	0	45.9	875.2	37.01	783.9	3.12	2.35	0.68	1.69	88	4.6	1.64	2.79	27	1	77	7.8	336.9	1	1	0	living	3
108	2018-03-03	1992-06-22	2023-10-31	0		5.66575	1	25.7123	1	1	1	1	0	0	0	1	1	0	21.2245	2	0	0	41	1373.3	26.45	253.7	2.13	1.55	2.13	2.01	94	4.74	2.12	1.16	25	1	79.1	5.01	317.3	1	1	0	DCD	5
109	2016-04-08	1986-09-21	2023-10-31	0		7.56712	0	29.5671	6	1	3	1	0	0	0	1	0	0	16.6493	2	0	0	51	979.3	16.93	370.1	3.77	1.46	1.49	2.07	117	4.85	2.15	2.1	57	0	61.2	4.31	235.4	2	2	0	living	3
110	2021-12-08	1998-09-22	2023-10-31	0		1.89589	1	23.2274	1	1	1.5	1	0	0	0	0	0	0	18.6851	2	0	0	41.7	1212	22.5	384	2.47	1.15	0.79	3.21	112	5.09	2.25	1.3	53	1	62	6.9	278	1	1	0	living	3
111	2020-08-12	1985-07-06	2023-10-31	0		3.21918	1	35.126	7	1	2	0	0	1	0	1	0	0	37.756	2	1	0	40.4	1225	20.48	442	3.43	1.59	0.82	2.39	108	4.05	2.2	1.2	41	1	75.9	7.9	302	3	3	0	DBD	2
112	2018-05-30	1986-01-09	2023-10-31	0		5.42466	1	32.4082	1	1	3	1	0	0	0	1	1	0	21.9713	2	0	0	43.9	1614.8	29.72	436.4	4.11	1.1	1.09	2.71	101	5.08	2.32	1.83	55	0	69.3	4.56	192.6	1	1	0	living	3
113	2021-09-21	1978-09-13	2023-10-31	0		2.10959	1	43.0521	1	1	1	1	0	0	1	0	0	0	23.1084	2	0	0	42.3	932.1	15.98	629	3.89	2.1	1.92	2.27	130	3.91	2.23	2.51	47	1	86	7.5	308	2	2	0	DBD	2
114	2015-07-22	1983-01-02	2023-10-31	0		8.28219	1	32.5726	2	1	2	1	0	0	0	0	1	0	24.3375	2	0	0	42.3	1273	21.29	284.9	3.86	3.5	0.56	2	87	3.99	2.29	2.22	51	0	51.8	6.77	242.3	2	2	0	living	1
115	2019-07-22	1980-04-29	2023-10-31	0		4.27945	1	39.2548	1	1	3	1	0	0	0	0	0	0	28.7201	2	0	1	44.3	1366	15.87	548.2	3.89	1.28	1.27	2.21	128	4.42	2.58	0.45	38	1	81	5	261	3	3	0	DBD	3
116	2021-01-13	2002-01-01	2023-10-31	0		2.79726	1	19.0466	5	1	4	1	0	0	0	0	0	0	17.301	2	0	0	46.5	1290	19.29	413	2.92	2.33	0.8	1.42	124	6.37	2.62	2.94	41	0	61	3.15	267.4	1	4	1	living	2
117	2022-02-24	1987-06-16	2023-10-31	0		1.68219	1	34.7178	1	2	1.5	1	0	0	0	0	0	0	20.7612	2	0	0	46.8	1233	20.5	325	3.79	0.95	1.26	2.27	123	6.12	2.28	1.2	55	1	86	6	357	3	3	0	living	3
118	2022-05-25	1986-04-28	2023-10-31	0		1.43562	0	36.0986	1	1	2	0	0	0	0	0	0	0	19.2425	2	0	0	46.3	1244	31.6	513	4.1	2.78	1.01	5.32	95	4.6	2.24	1.24	55	0	64	5.8	245	1	1	0	living	3
119	2008-08-03	1965-04-01	2023-10-31	0		15.2521	1	43.3699	11	2	0.5	1	0	0	0	1	0	0	18.3594	2	0	0	48.7	899.2	19.2	442	2.95	1.06	1.27	1.29	115	5.12	2.39	1.3	27	0	61	7.6	300	4	4	0	living	4
120	2018-01-26	1980-04-28	2023-10-31	0		5.76438	1	37.7726	1	1	4	1	0	0	0	0	1	0	22.4059	2	0	1	42.5	1249	22.06	551.5	4.44	1.08	1.06	2.39	112	6.69	1.58	0.41	62	0	68.2	6.16	336.9	3	3	0	living	3
121	2017-06-01	1978-01-29	2023-10-31	0		6.41918	1	39.3644	1	2	2	1	0	1	0	0	1	1	26.6097	2	0	0	42.5	1142.7	20.44	462.5	5.19	1.12	0.99	2.39	118	3.76	2.35	0.31	59	0	71.4	4.91	317.3	4	4	0	living	3
122	2021-01-15	1997-01-12	2023-10-31	0		2.79178	1	24.0247	2	1	2	1	0	0	0	1	0	0	19.5312	2	0	0	54.1	920.5	15	226	2.43	1.27	0.79	1.17	159	4.87	2.4	1.51	51	0	52.9	8.61	258.5	3	1	1	living	2
123	2020-12-31	1991-04-04	2023-10-31	0		2.83288	1	29.7644	2	2	1.5	1	0	0	1	1	0	0	28.3447	2	0	1	36.3	1733.5	28.16	651.9	4.85	1.82	0.82	3.36	62	3.93	2.24	2.2	56	1	87.8	5.01	329	3	1	1	living	5
124	2018-10-18	1986-06-03	2023-10-31	0		5.03836	1	32.3973	2	1	1.5	1	0	0	0	0	0	0	19.6052	2	0	0	59.6	1192	23.93	328.9	3.87	1.45	1.21	2.27	169	5.3	2.18	0.27	61	1	69.7	5.99	321.2	3	3	0	living	3
125	2021-06-30	1988-11-16	2023-10-31	0		2.33699	1	32.6411	1	1	3	1	0	0	0	1	0	0	21.7865	2	0	1	43.8	1492	33.9	563	6.43	2.6	1.4	3.59	113	5.82	1.96	2.6	56	0	51	7.8	245	1	4	1	living	3
126	2019-11-13	1991-03-28	2023-10-31	0		3.96712	1	28.6493	5	1	1.5	1	0	0	0	0	1	0	25	2	0	0	50	1327	30.05	424	3.98	1.69	1.18	2.11	133	4.12	2.62	2.61	58	0	66.1	8.16	340	2	2	0	living	2
127	2020-10-21	1978-10-12	2023-10-31	0		3.0274	1	42.0548	1	1	1	1	0	0	1	1	1	1	21.3039	2	0	1	49.2	1142	27.06	402	5.3	1.25	1.37	2.4	141	5.67	2.48	1.33	23	1	34.4	5.89	146	2	2	0	DBD	6
128	2013-10-30	1981-10-19	2023-10-31	0		10.0082	0	32.0521	2	2	2	1	0	0	0	1	0	0	21.875	2	0	0	39.9	1219.1	24.32	437.9	4.58	1.06	0.99	3.48	72	4.5	2.1	0.43	57	0	47.7	6.06	240	1	4	1	living	3
129	2014-07-02	1981-10-24	2023-10-31	0		9.33699	1	32.7096	5	1	1	1	0	0	0	1	1	0	23.5102	2	0	0	47.5	1620.7	31.36	676.6	3.88	1.08	1.04	2.6	141	4.2	2.46	0.22	44	0	54.7	4.8	295.7	1	1	0	living	5
130	2009-12-25	1963-11-01	2023-10-31	0		13.8575	0	46.1808	1	1	2	1	0	0	0	1	0	0	23.0469	2	0	0	48.6	993.5	17.68	349	2.93	1.12	1.11	2.27	136	4.28	2.54	1.2	29	0	63	7.7	300	1	1	0	living	6
131	2022-03-21	1997-10-02	2023-10-31	0		1.6137	0	24.4822	1	2	2	1	0	0	0	0	0	0	17.5146	2	0	0	40.8	1035	10.8	352.1	5.12	1.25	1.01	3.37	79	6.83	2.11	1.76	53	1	83.5	6.53	382.3	1	1	0	living	2
132	2016-07-23	1972-01-07	2023-10-31	0		7.27671	1	44.5726	7	1	0.5	1	0	0	0	1	1	0	22.6474	2	0	0	39.6	1061	24.51	431.2	4.44	0.53	1.69	3.03	132	4.9	2.24	0.32	18	1	65	3.59	450.7	3	3	0	DBD	4
133	2017-08-27	1977-03-23	2023-10-31	0		6.18082	0	40.4575	1	1	0.25	0	0	0	0	0	0	0	21.4844	2	0	0	38	1094	22.4	356	5.19	0.9	0.9	2.62	134	5.3	2.13	1.57	54	1	91	4.6	434.4	3	3	0	DBD	4
134	2007-05-18	1979-10-18	2023-10-31	0		16.4658	1	27.6	11	1	0.17	1	0	0	0	0	0	0	21.2953	2	0	0	38.2	1023	30	477	3.65	3.36	0.76	1.72	146	4.66	2.23	0.91	24	1	62	7.3	484.7	1	1	0	living	1
135	2013-11-29	1985-10-24	2023-10-31	0		9.92603	1	28.1178	5	1	0.75	1	0	0	0	1	1	0	23.3011	2	0	0	43.7	1308.2	23.91	545.7	3.01	0.58	1.11	1.49	83	6.17	2.51	2.58	50	0	47.4	3.54	228.8	2	2	0	living	3
136	2013-07-30	1995-07-22	2023-10-31	0		10.2603	1	18.0356	11	1	1	1	0	0	0	1	0	0	19.052	2	0	0	43.3	1200	26	456	2.33	1.23	0.98	2.12	98	4.22	2.6	0.46	43	0	68.6	4.78	245.7	3	1	1	living	1
137	2021-09-23	1998-02-26	2023-10-31	0		2.10411	1	23.589	11	2	2	0	0	0	0	0	0	0	24.6755	2	0	0	34	991	20	479	2.95	0.73	1.27	1.76	104	3.33	2.19	2.3	49	1	67	6.1	259	3	3	0	living	2
138	2022-07-02	1965-12-23	2023-10-31	0		1.33151	1	56.5616	3	1	2	1	0	0	0	0	0	0	22.7732	2	0	0	36.8	908	8.43	487	4.44	1	1.06	3.03	126	3.76	2.5	1.7	25	0	59.8	3.43	255	3	3	0	DBD	4
139	2015-05-20	1964-12-07	2023-10-31	0		8.45479	1	50.4822	1	1	1	1	0	0	0	0	1	0	22.9819	2	0	0	42.7	1435	17.41	333	5.19	2.01	0.99	2.62	81	5.9	2.9	1.67	31	1	56	7.2	302.9	3	3	0	DBD	5
140	2008-06-26	1976-11-03	2009-09-30	1	恢复血透，2009/10/28再次移植	1.26301	1	31.6658	1	1	1	1	0	1	0	1	1	0	22.0243	2	1	0	36.8	1025	23	556	3.66	2.23	0.39	2.15	94	5.1	2.35	1.56	56	1	99	7.89	321.3	2	4	1	DCD	4
141	2013-05-15	1975-12-14	2023-10-31	0		10.4685	1	37.4438	1	1	0.5	1	0	0	0	1	1	1	22.7583	2	0	0	42.7	1656.7	33.58	459	4.03	1.11	1.26	2.21	120	5.32	2.39	1.2	58	0	51.2	8.92	245.8	1	1	0	living	2
142	2013-07-23	1973-05-16	2016-07-06	0		2.95616	1	40.2137	2	1	2	1	0	0	0	0	1	0	23.0112	2	0	0	37.2	1366	30	556	3.8	1.87	1.01	3.23	85	3.53	2.54	0.54	47	0	63.7	3.26	450.7	2	2	0	living	3
143	2015-04-24	1985-04-29	2022-12-30	1	血液透析	7.69041	1	30.0055	2	1	1	1	0	0	0	1	1	0	21.7181	2	0	0	38.5	1362	19.62	545	2.52	1.29	0.78	2.03	126	7.34	2.33	2.12	49	1	89	8.79	298.4	2	2	0	DCD	5
144	2017-07-21	1987-05-20	2023-10-31	0		6.28219	0	30.1918	1	1	1	1	0	0	0	1	0	0	14.9515	2	0	0	47.9	846	16.21	240.3	3.77	0.53	1.69	1.86	108	4.26	2.04	0.96	54	1	85	5.49	434.4	3	3	0	living	3
145	2017-06-30	1985-01-06	2023-10-31	0		6.33973	1	32.5014	2	1	3	1	0	0	0	1	1	0	18.7783	2	0	0	43.8	1233.1	24.42	449.1	3.05	0.9	0.9	1.75	92	5.31	2.7	2.64	64	1	76.1	6.02	484.7	3	3	0	living	3
146	2017-07-26	1983-08-15	2023-10-31	0		6.26849	1	33.9699	1	1	2	1	0	0	0	0	0	0	21.9671	2	0	0	47.5	1133	17.69	456	3.43	1.32	1.28	3.21	153	5.31	2.45	0.45	13	1	36.1	5.25	337	1	1	0	DBD	5
147	2018-11-23	1995-04-29	2020-08-28	1	透析	1.76438	1	23.5863	1	1	1	1	0	1	0	1	0	0	21.9671	2	0	0	46.6	849.5	14.6	338.1	2.74	0.79	0.91	1.65	142	5.15	2.22	1.84	55	0	72.7	9.82	266.8	3	3	0	living	3
148	2021-11-20	1973-07-06	2023-10-31	0		1.94521	1	48.4082	1	1	5	1	0	0	0	0	0	0	28.4082	2	0	0	43.6	1671	35.2	478	3.93	1.58	2.19	3.92	120	4.94	2.05	1.39	42	1	75.9	7.7	375	1	1	0	DCD	5
149	2016-05-11	1985-10-06	2023-10-31	0		7.47671	1	30.6164	2	1	0.33	1	0	1	0	1	0	0	17.5771	2	0	0	44	1253.9	19.94	516.6	3.77	0.97	1.28	2.32	87	6.12	2.2	2.27	54	1	70	5.07	258.6	4	4	0	living	3
150	2016-05-25	1989-09-28	2023-10-31	0		7.43836	1	26.674	2	1	2	1	0	0	0	1	1	0	19.5918	2	0	0	44.7	1320.2	14.99	553.6	2.31	0.74	0.93	1.34	122	3.64	2.28	0.85	61	1	74	4.89	355.6	2	2	0	living	2
151	2014-07-01	1983-04-02	2023-10-31	0		9.33973	0	31.2685	1	1	0.67	1	0	0	0	1	0	0	18.8707	2	0	0	35.8	1207	32.78	436	4.03	0.71	1.73	2.1	74	3.69	2.08	0.28	52	0	60.6	5.95	350.6	3	1	1	living	3
152	2020-09-18	1993-09-10	2023-10-31	0		3.11781	1	27.0411	11	2	2	1	0	0	0	1	0	0	24.5089	2	0	0	33.6	1293	18.53	456	3.8	1.32	0.85	2.36	66	4.05	2.29	1.88	58	1	85	5.93	201	1	1	0	living	2
153	2016-03-28	1983-12-17	2023-10-31	0		7.59726	1	32.3014	1	2	4	1	0	0	0	1	1	0	18.424	2	0	0	30.7	1746.7	26.9	468	4.47	1.58	0.95	3	78	4.69	2.49	0.43	59	1	83.1	9.38	304.9	1	1	0	living	2
154	2015-11-13	1978-07-03	2023-10-31	0		7.96986	0	37.389	1	1	2	1	0	1	0	1	0	0	17.6309	2	0	0	38.5	554.5	20.46	424	3.22	2.1	0.82	2.27	112	4.3	2.17	1.86	60	1	85.5	6.53	427.5	1	1	0	living	2
155	2015-03-11	1981-09-20	2023-10-31	0		8.64658	1	33.4932	1	1	4	1	0	0	0	1	0	0	24.8591	2	0	0	44.2	914.7	20.74	354.6	3.43	1	0.97	2.06	107	4.4	2.45	2.4	65	0	68.7	3.52	519.2	2	2	0	living	2
156	2019-09-18	1990-12-23	2023-10-31	0		4.12055	1	28.7562	5	1	1	1	0	0	0	1	0	0	17.9494	2	1	0	50.5	1344	21.03	540.9	3.93	2.33	0.94	2.12	134	5.1	2.2	2.92	54	0	64.5	7.3	337	3	2	1	living	2
157	2020-03-12	1976-10-01	2023-10-31	0		3.63836	1	43.474	11	2	6	1	0	1	0	1	0	0	23.3091	2	0	0	33.8	877	10.46	439	4.29	1.23	1.82	2.27	101	2.48	2.56	1.01	26	0	67.3	4.4	375	2	2	0	DBD	2
158	2022-03-02	1996-11-29	2023-10-31	0		1.66575	0	25.2712	1	1	2	1	0	0	0	1	0	0	17.2635	2	0	0	48.7	692	11.4	208	4.82	1.58	1.71	1.19	101	4.85	2.54	2.39	46	0	90	4.9	317	2	2	0	living	2
159	2017-05-10	1970-09-29	2017-08-31	1	血液透析	0.309589	1	46.6438	5	1	0.33	1	0	1	0	1	0	0	19.0311	2	0	0	29.7	1030.5	33.21	554.8	5.47	3.98	0.85	3.14	53	3.58	2.22	0.92	52	0	218	9.34	371	3	2	1	DBD	6
160	2022-05-21	1996-07-28	2023-10-31	0		1.44658	0	25.8301	1	1	1.5	1	0	0	0	1	0	0	17.5781	2	0	0	41.9	1131	21.39	400	3.99	1.43	1.27	2.21	117	5.92	2.59	2.1	50	0	91.5	6.7	156.4	1	1	0	living	5
161	2019-07-22	1977-01-25	2023-10-31	0		4.27945	1	42.5151	1	1	2	1	0	0	0	1	1	0	19.3222	2	0	0	48	894.3	17.8	380	3.5	1.32	1.1	2.05	146	5.03	2.65	2.07	38	1	81	5	261	3	2	1	DBD	5
162	2016-03-16	1978-12-15	2023-10-31	0		7.63014	1	37.2767	1	1	2.5	1	0	1	0	1	1	0	21.048	2	0	0	31.4	1461.4	19.49	474.2	2.56	1.11	1.15	1.19	99	4.86	2.55	0.6	64	1	79.2	8.13	288.7	1	1	0	living	2
163	2017-06-16	1976-10-11	2023-10-31	0		6.37808	1	40.7068	2	1	4	1	0	1	0	1	0	1	25.2826	2	0	1	48.3	1091	11.16	502.3	3.89	1.11	1.25	3.61	142	1.73	2.52	0.9	45	1	62.4	8.52	300	3	3	0	DBD	2
164	2019-09-20	1996-10-04	2021-12-24	0		2.26301	1	22.9753	11	1	1.5	1	0	0	0	1	1	0	19.1358	2	0	0	49.6	1157	17.99	312	2.51	1.57	1.14	1.73	140	4.44	2.4	1.73	46	0	65.8	4.27	269	3	3	0	living	3
165	2003-08-07	1983-07-25	2018-06-19	1	透析	14.8767	1	20.0493	1	1	0.5	1	0	0	0	1	0	0	26.079	2	0	1	47.7	1063.7	18.1	550.1	2.5	0.76	1.01	3.21	70	5.86	2.53	2.53	47	1	81	8.79	326	1	1	0	DCD	2
166	2021-11-08	1995-06-02	2023-10-31	0		1.97808	0	26.4548	11	1	5	1	0	0	0	1	0	0	19.9219	2	0	0	37.4	941	22.9	350	3.98	1.58	1.86	3.57	148	6.39	2.24	0.86	53	0	56	5.5	262	2	2	0	living	2
167	2022-03-18	1985-04-26	2023-10-31	0		1.62192	1	36.9178	2	1	6.5	1	0	0	0	1	0	0	21.0498	2	0	0	29.3	847	18.23	520	2.79	0.56	1.07	1.45	87	4.13	2.02	1.71	42	1	75.9	7.8	386	3	3	0	DBD	2
168	2013-12-13	1973-04-25	2023-10-18	1	血液透析	9.85205	1	40.663	11	1	0.5	1	0	0	0	1	1	0	29.7143	2	0	0	44.1	1036.7	26.81	406.9	3.73	2.59	0.71	2.32	121	4.82	2.49	2.1	65	0	55.3	6.02	353.1	3	3	0	living	3
169	2015-09-11	1987-12-08	2023-10-31	0		8.14247	0	27.7781	11	1	2	1	0	1	0	1	0	0	18.8271	2	0	0	42.5	873	8.73	488	3.98	1.29	1.29	2.27	77	4.9	2.16	1.87	49	0	49	3.59	356	3	3	0	living	3
170	2007-12-05	1983-05-12	2023-10-31	0		15.9151	1	24.5836	1	1	1	1	0	0	0	1	0	0	23.3355	2	0	0	38.7	1960.9	26.14	482	2.67	2.39	2.38	1.64	109	4.7	2.47	1.36	39	0	64.3	4.86	271	1	1	0	living	0
171	2020-10-16	1989-02-05	2023-10-31	0		3.0411	0	31.7151	11	1	1	1	0	0	0	1	0	0	17.0656	2	0	0	45.3	1029	27.36	587	4.28	1.46	1.27	1.64	73	5.08	2.46	1.86	51	0	64.8	3.4	314	1	1	0	living	2
172	2022-05-11	1994-04-20	2023-08-26	1	血液透析	1.29315	0	28.0767	3	2	0.5	1	0	1	0	0	0	0	17.5781	2	0	1	26.3	1136	12.9	442	3.5	0.83	1.23	1.9	86	4.41	2.17	2.51	56	0	69.9	7.4	260	2	2	0	living	2
173	2021-07-04	1972-03-16	2023-10-31	0		2.32603	1	49.3342	2	1	0.5	1	0	0	0	1	1	0	21.1827	2	0	0	37.6	1010	18.4	410	4.45	1.78	1.21	2.39	120	4.55	2.58	2.21	38	1	75.9	7.9	308.9	2	2	0	DBD	5
174	2020-05-07	1974-10-01	2023-10-31	0		3.48493	1	45.6301	2	1	2	1	0	0	0	1	1	0	18.3594	2	0	0	45.2	1060	31.87	386	4.32	1.81	1.25	2.39	146	3.24	2.91	3.29	56	0	102.5	5.4	299.1	3	3	0	DBD	6
175	2007-12-17	1972-11-06	2023-10-31	0		15.8822	0	35.1342	2	1	1	1	0	0	0	1	0	0	16.4474	2	0	0	36.6	1150.6	13.1	411	3.66	1.07	1.14	1.19	84	4.8	2.2	1.02	21	0	53	6.8	291.2	2	2	0	DBD	5
176	2017-10-11	1978-11-16	2023-10-31	0		6.05753	1	38.9288	2	1	1	1	0	0	0	1	0	0	25.0135	2	0	0	42.7	995	20.32	452	6.48	6.16	1.1	3.26	131	3.6	2.87	2.36	21	0	20	4.2	299	1	1	0	DBD	1
177	2019-06-22	1982-06-23	2023-09-12	1	血液透析	4.2274	1	37.0219	7	1	2	1	0	0	0	1	0	0	30.6939	2	0	0	42.3	1098.7	23.16	507	4.77	8.28	1.02	2.37	101	3.79	2.49	1.63	52	1	63	9	110	2	2	0	DBD	5
178	2021-10-27	2000-03-23	2022-02-19	0		0.315068	1	21.611	5	1	1	1	0	0	0	1	0	0	21.4844	2	0	0	50.6	1675	35.2	555	3.85	1.29	1.12	1.99	137	5.5	2.27	2.3	48	0	67	5.5	286	3	3	0	living	2
179	2011-04-19	1987-08-20	2021-09-28	0		10.4521	1	23.6795	1	1	2	1	0	0	0	1	0	0	20.5714	2	0	0	49.8	1552.3	27.34	408	2.77	1.51	1.21	2.47	123	3.66	2.31	2.1	28	0	63	3.64	281	3	3	0	living	1
180	2021-11-19	1971-03-28	2023-10-31	0		1.94795	1	50.6822	10	1	2	1	1	0	0	1	0	0	25.2493	2	0	0	39.5	1263	26.7	481	6.45	1.21	1.29	2.71	117	4.45	2.33	0.69	48	1	75.9	7.8	382	3	3	0	DBD	4
181	2019-12-25	1992-07-20	2023-10-31	0		3.85205	1	27.4493	2	1	1.5	1	0	0	0	1	0	0	17.9931	2	0	0	52.2	1519	36.95	616	5.35	1.96	1.09	3.61	115	4.77	2.72	0.46	48	0	67.8	8.83	282	1	1	0	living	0
182	2020-10-19	1977-04-22	2023-10-31	0		3.03288	1	43.5233	1	1	2.5	1	0	0	1	1	0	0	27.8159	2	0	0	43	1450	26.57	441.3	2.72	2.01	1.05	1.73	115	6.01	2.58	1.88	64	0	62.8	6.8	401	1	1	0	living	1
183	2019-05-14	1993-09-13	2023-10-31	0		4.46849	1	25.6822	8	1	0.5	1	0	0	1	1	1	0	26.2966	2	0	0	45.1	1314.9	24.6	392.6	4.15	1.84	0.95	2.44	105	4.4	2.41	0.49	28	1	74	4.6	386	4	4	0	DBD	4
184	2021-05-14	2000-12-31	2023-10-31	0		2.46575	0	20.3808	1	1	1	1	0	0	0	1	0	0	26.2966	2	1	0	45.1	1314	24.6	329.6	4.71	0.83	1.61	2.89	105	5.76	2.23	0.79	28	0	42	4.6	356	2	2	0	living	2
185	2018-11-08	1979-10-18	2023-10-31	0		4.98082	1	39.0849	1	1	6	1	0	0	0	1	1	0	31.9602	2	0	0	45.3	1326	26.1	546.7	4.55	1.97	0.84	3.19	121	5.53	2.53	2.18	16	0	74.8	2.34	299	1	1	0	DBD	3
186	2014-07-24	1990-08-23	2023-10-31	0		9.27671	1	23.9342	5	1	1	1	0	0	0	1	0	0	26.2596	2	0	0	44.7	988	16	469	4.55	3.28	0.75	2.74	126	4.15	2.47	0.26	53	0	62.2	7.11	247.2	4	4	0	living	2
187	2022-03-30	1998-01-17	2023-10-31	0		1.58904	0	24.2137	1	1	3	0	0	0	0	1	0	0	20.5688	2	0	0	46	737.4	16.08	424.8	3.61	1	1.12	2.21	79	5.11	2.39	1.49	52	1	90	5.4	409	1	1	0	living	2
188	2015-08-13	1980-11-26	2023-10-31	0		8.22192	1	34.7342	1	1	3	1	0	1	0	1	0	0	22.4082	2	0	0	34.1	751.3	13.48	318.8	2.77	1.11	0.79	1.65	93	3.48	2.74	1.84	32	0	70.4	5.83	367	2	2	0	living	3
189	2022-03-23	1982-06-14	2023-10-31	0		1.60822	1	39.8	11	2	1.5	1	0	0	0	1	0	0	19.5717	2	0	1	43.5	1232.3	24.3	500	7.67	3.03	1.12	5.02	115	5.63	2.59	0.84	49	0	75.9	7.6	355	3	2	1	living	2
190	2015-02-26	1980-06-05	2016-07-17	1	再移植	1.38904	1	34.7507	1	1	1	1	0	1	0	1	1	1	20.5693	2	1	0	48	1232.9	35.9	416.9	3.45	1.22	1.02	2.66	121	5.51	2.33	2.39	35	1	85	7.9	504	3	3	0	DBD	3
191	2018-06-20	1992-06-16	2023-10-31	0		5.36712	0	26.0274	1	1	2	1	0	0	0	1	0	0	17.898	2	0	0	47	641.3	9.19	198.6	2.54	0.98	1.31	1.12	114	5.21	2.34	1.14	52	0	65.7	4.07	399	2	2	0	living	1
192	2021-12-23	1990-09-28	2023-10-31	0		1.85479	0	31.2575	1	1	2.5	1	0	0	0	1	0	0	19.4734	2	0	0	37.5	979	34.2	323	5.23	1.02	1.42	3.85	56	5.46	2.33	1.2	49	0	55	4.69	305	4	4	0	DBD	3
193	2022-02-23	1994-09-24	2023-10-31	0		1.68493	0	27.4356	1	1	1	1	0	0	0	1	0	0	16.8242	2	0	0	39	580	10.3	216	4.15	1.01	1.44	2.15	91	4.91	2.14	1.42	50	1	81	4.1	403	2	2	0	living	2
194	2019-03-20	1997-09-29	2023-10-31	0		4.61918	0	21.4849	6	1	1	1	0	0	0	1	0	0	15.8079	2	0	0	45.1	1132	21.67	454.1	3.98	1.89	1.05	3.05	126	4.28	2.43	0.54	46	0	77	6.3	10.34	2	2	0	living	1
195	2018-09-14	1996-01-06	2023-10-31	0		5.13151	0	22.7041	1	1	1	1	0	0	0	1	0	0	17.1875	2	0	0	45	1477.4	35.62	622.4	4.39	1	1.35	2.82	99	5.96	2.24	2.52	49	1	95.7	4.97	412.3	3	1	1	living	2
196	2015-09-10	1980-04-13	2023-10-31	0		8.14521	1	35.4329	2	1	2	1	0	1	0	1	0	0	23.9361	2	0	0	39.5	776	9.33	436	3.21	1.36	2.13	2.27	112	5.11	3.19	0.94	44	1	137	6.8	282	2	2	0	DBD	4
197	2008-09-12	1965-04-27	2023-10-31	0		15.1425	0	43.4082	1	1	0.17	1	0	0	0	1	0	0	19.2336	2	0	0	43.8	1291	20.8	507	7.57	4.56	1.37	5.72	70	4.4	2.37	2.29	21	0	56	5.5	401	3	3	0	DBD	6
198	2021-10-11	1974-06-08	2023-06-03	1	肌酐200+ 重症肺炎，死亡	1.64384	1	47.3753	1	1	12	1	0	1	1	1	0	0	17.7154	2	0	0	43.9	931	15.5	288	5.07	0.53	1.42	4.46	89	4.7	2.73	2.06	41	1	98	3.2	480	1	1	0	DBD	5
199	2018-11-16	1993-12-24	2023-10-31	0		4.9589	0	24.9123	1	1	1.5	1	0	0	0	1	0	0	16.1616	2	0	0	56.8	599.8	12.43	227.4	4.15	2.39	0.97	2.17	130	5.9	2.27	2.6	58	1	84.6	7.63	417.7	3	3	0	living	2
200	2013-08-20	1976-06-03	2022-04-29	1	透析	8.69589	0	37.2384	1	1	1	1	0	0	0	0	0	0	19.1111	2	0	0	41.9	657	11.7	451	2.34	0.92	0.9	4.32	101	4.7	2.28	1.76	62	0	82.8	2.86	188.3	4	4	0	living	1
201	2015-08-27	1969-02-24	2023-10-01	1	透析	8.10137	0	46.5342	1	1	1	1	0	0	0	1	0	0	23.4337	2	0	0	45.8	918.7	12.11	242.3	4.51	0.95	1.73	2.34	127	6.84	2.51	1.37	44	1	99.8	7.64	426.5	3	3	0	living	2
202	2011-01-13	1966-11-24	2016-04-05	1	血液透析	5.23014	1	44.1671	1	1	0.67	1	0	0	0	1	1	0	23.3887	2	0	0	38.8	1023	23	466	3.49	1.23	0.7	3.23	98	6.98	2.3	1.23	42	1	78	9.87	330.5	3	4	1	DCD	5
203	2014-11-27	1976-11-26	2023-10-31	0		8.93151	1	38.0274	1	1	1	1	0	0	0	1	0	0	22.3094	2	0	0	44.1	1133	28.2	170.8	2.31	2.01	0.92	3.15	93	4.36	2.69	0.54	27	0	67	8.6	302.3	3	3	0	DBD	3
204	2021-01-13	1986-02-10	2023-10-31	0		2.79726	1	34.9479	1	1	0.5	1	0	0	0	1	1	0	23.3844	2	0	0	49.4	1419.9	36.39	448.5	4.5	1.28	1.54	2.39	131	4.93	2.31	2.61	54	0	47.3	4.49	306.8	2	4	1	living	3
205	2020-05-07	1969-05-25	2023-10-31	0		3.48493	1	50.9863	8	1	1	1	0	0	1	1	0	0	27.7177	2	0	0	45.2	939	21.22	370	5.43	2.94	0.84	3.34	136	5.2	2.85	2.19	56	0	102.5	5.4	299.1	3	3	0	DBD	2
206	2020-11-25	1997-08-25	2023-10-31	0		2.93151	1	23.2685	1	1	4	1	0	0	0	1	0	0	25.9909	2	0	0	47.9	1365.9	34.85	636.5	6.81	1.91	0.79	2.86	112	5.13	2.76	1.2	40	0	93.4	6.13	367	2	4	1	living	3
207	2015-01-15	1981-07-15	2022-06-27	1	肌酐350 恢复血透，死亡	7.45205	1	33.526	1	1	0.5	1	0	0	0	1	0	0	21.4109	2	0	0	38	911.5	20.95	396.2	2.72	0.71	1	1.44	65	4.59	2.3	1.32	58	1	84.5	10.34	408.7	1	1	0	living	2
208	2021-11-04	2000-04-19	2023-10-31	0		1.98904	1	21.5589	1	1	6	1	0	0	0	1	0	0	17.2635	2	0	0	44	1551	31.1	558	3.81	2.64	1.03	2.25	87	4.01	2.49	1.2	46	0	85	4.4	355	1	1	0	living	2
209	2019-05-14	1989-12-21	2022-06-01	0		3.05205	1	29.4137	11	1	3	1	0	0	0	1	1	0	18.3391	2	1	0	48.3	1601.4	34.24	445	3.4	2.2	1.92	3.21	124	3.77	2.27	0.34	28	1	94	4.6	435	4	4	0	DBD	5
210	2017-11-15	1967-02-23	2023-10-31	0		5.96164	1	50.7616	6	1	0.5	1	0	1	0	1	1	0	26.8923	2	0	0	47.9	849.4	17.23	339.2	3.71	3.55	0.57	1.92	134	5.21	1.7	2.16	29	0	58.6	5.58	369	2	2	0	living	5
211	2009-06-19	1983-11-14	2023-10-31	0		14.3753	1	25.6137	1	1	0.5	1	0	0	0	1	0	0	21.4109	2	0	0	34.1	1022.3	16.3	522.7	5.25	4.85	0.97	3.15	104	5.2	2.22	1.72	58	1	77.7	4.95	396	3	3	0	living	3
212	2010-07-08	1984-10-09	2017-03-29	1	透析	6.72877	1	25.7616	1	1	0.5	1	0	0	0	1	1	1	21.2953	2	1	0	40.2	960	14.45	523	4.32	1.29	1.2	2.13	111	5.06	2.99	2.3	41	1	81	8.67	315.4	3	3	0	DCD	4
213	2018-12-21	1984-01-08	2023-10-31	0		4.86301	1	34.9753	1	1	1.5	1	0	0	0	1	1	0	17.9089	2	0	0	47.8	747.3	16.23	434.6	2.97	1.72	0.81	1.59	122	4.73	2.19	1.66	57	0	58.9	5.18	305.5	3	3	0	living	3
214	2013-11-15	1982-09-16	2023-07-02	1	血透	9.63288	0	31.1863	1	1	1	1	0	0	0	1	0	0	22.151	2	0	0	33.2	1023	16.53	628	3.87	1.45	0.39	2.37	88	4.15	2.15	1.18	66	1	71.9	9.02	435.5	3	3	0	living	3
215	2008-10-08	1969-02-10	2023-10-31	0		15.0712	0	39.6849	1	1	0.25	1	0	0	0	1	0	0	25.8065	2	0	1	44.3	952.6	16.44	500	4.34	1.35	1.42	2.47	72	4.7	2.2	1.29	43	1	67.1	4.51	306	3	3	0	DBD	5
216	2018-06-22	1986-02-22	2023-10-31	0		5.36164	1	32.3507	1	2	5	1	0	0	0	0	0	0	23.3887	2	0	0	38.6	909.6	11.61	353.7	4.29	0.65	1.44	2.71	122	3.48	2.49	1.61	53	0	56.7	6.48	408.7	2	4	1	living	3
217	2017-06-20	1986-04-28	2023-10-31	0		6.36712	1	31.1671	8	1	1.5	1	0	1	1	1	0	0	19.8347	2	0	0	51	1056.7	21.89	372.1	3.83	1.59	1.05	2.29	135	5.1	2.56	2.32	58	0	72.9	6.87	380.6	3	3	0	living	2
218	2015-08-28	1992-10-10	2022-07-27	0		6.91781	1	22.8959	11	1	0.83	1	0	0	0	1	0	0	17.2635	2	0	0	44.4	1093.1	16.46	316.3	2.58	0.95	0.78	1.66	81	5.51	1.12	1.28	45	0	65.7	7.4	274.4	2	2	0	living	3
219	2011-03-27	1977-12-10	2023-10-11	1	血透	12.5507	1	33.3151	1	1	0.08	1	0	0	0	0	0	0	21.4109	2	0	0	39.2	1720.3	35.13	384	3.87	2.1	0.78	2.66	70	4.02	1.98	2.49	41	1	79.2	8.67	315.8	1	1	0	DCD	5
220	2018-05-28	1970-10-09	2023-10-31	0		5.43014	0	47.6658	7	1	0.42	1	0	0	0	0	0	0	25.8876	2	0	0	44	937.8	21.36	360.4	5.69	0.85	1.74	3.85	102	4.09	2.33	1.59	45	1	68	4.1	300	3	4	1	DBD	2
221	2015-09-09	1990-11-14	2023-10-31	0		8.14795	1	24.8356	11	1	1	1	0	1	0	1	0	0	18.75	2	0	0	46	1327.8	25.9	563.2	3.39	1.88	0.8	2.15	176	6.27	2.7	3.22	53	0	55.1	3.72	257.1	3	2	1	living	3
222	2021-05-17	1991-11-13	2023-10-31	0		2.45753	1	29.5288	11	1	1	1	0	0	0	1	1	0	19.4674	2	0	0	52.4	1058	21.82	508	3.07	2.97	0.58	1.43	148	6.22	2.55	2.1	53	0	62.5	6.01	257	1	1	0	living	3
223	2018-09-21	1990-02-11	2023-10-31	0		5.11233	0	28.6274	1	1	0.75	1	0	0	0	1	0	0	17.301	2	0	0	43.4	1249.5	26.74	473	4.37	1.4	1.13	3.05	109	5.22	2.29	2.96	63	0	87.8	5.93	378.9	1	1	0	living	2
224	2013-04-18	1982-10-20	2023-10-31	0		10.5425	1	30.5151	1	1	1	1	0	0	0	1	0	0	21.3578	2	0	0	47.2	943.2	5.3	328.8	3.39	2.16	0.69	2.03	111	6.57	2.48	1.39	61	1	67.8	5.65	277.1	4	4	0	living	2
225	2020-03-24	1974-11-05	2023-10-31	0		3.60548	1	45.4137	1	1	2	1	0	0	0	0	1	0	26.0933	2	0	0	43	873	17.43	551	4.2	2.2	1.29	2.27	112	5.58	2.33	1.47	35	1	121.6	5.46	319	3	3	0	DBD	3
226	2020-11-20	1991-08-16	2023-10-31	0		2.94521	1	29.2849	1	1	1.5	1	0	0	0	1	1	0	22.4913	2	0	1	49.3	1191.9	24.9	530.9	3.68	0.84	1.28	2.14	118	6.42	2.13	2.12	58	0	72.7	5.1	377	2	2	0	living	0
227	2015-05-24	1989-03-15	2023-10-31	0		8.44384	0	26.2082	4	1	0.5	1	0	1	0	1	0	0	15.8169	2	0	0	37	506	16.5	480.4	2.3	2.3	1.29	3.29	119	4.52	2.47	2.96	24	0	66	7.6	306	3	3	0	DBD	4
228	2018-02-08	1969-05-09	2023-10-31	0		5.72877	1	48.7863	8	1	1	1	0	0	1	1	1	1	20.7031	2	0	0	52.7	869.1	13.08	197.9	4.92	0.95	2.07	2.76	106	4.99	2.7	2.07	45	1	81	6.92	408.7	1	1	0	DBD	6
229	2016-12-16	1977-06-03	2021-04-12	0		4.32329	1	39.5644	1	1	3	1	0	1	0	1	0	0	25.9516	2	0	0	37.8	794.1	30.54	456	3.24	2.52	0.82	2.29	66	4.88	3	1.39	30	1	180.5	3.78	380.6	1	1	0	DBD	4
230	2016-12-16	1962-10-24	2023-10-31	0		6.87671	1	54.1836	7	1	4	1	0	1	0	1	0	0	23.1834	2	0	1	41.9	1226	24.12	421	4	1.93	2.13	3.21	74	4.41	2.64	1.47	30	1	80.5	3.78	274.4	1	1	0	DBD	5
231	2017-03-15	1987-07-06	2022-06-08	1	血透	5.23562	1	29.7123	1	1	7	1	0	1	0	1	1	0	24	2	0	0	49	1546.3	23.57	495.7	3.29	2.59	0.9	2.07	152	6.32	2.29	2.78	53	0	57.1	2.9	221.9	3	3	0	living	2
232	2021-11-27	1970-08-17	2023-10-31	0		1.92603	0	51.3151	1	1	8	1	0	0	0	1	0	0	22.1003	2	0	0	43.8	1008	23.78	553	4.9	0.83	1.29	2.05	142	5.8	2.3	1.51	22	0	78	7.6	329.1	2	2	0	DBD	3
233	2021-09-21	1998-03-15	2023-10-31	0		2.10959	1	23.537	5	1	1.5	1	0	0	0	0	0	0	24.093	2	0	0	43.6	973.4	14.83	362	4.32	0.48	1.15	1.77	86	4.72	2.08	1.89	42	1	59	5.78	263	2	2	0	DBD	3
234	2020-05-08	1983-07-03	2023-10-31	0		3.48219	1	36.874	2	1	2	1	0	0	0	0	0	0	23.1405	2	0	0	47.7	1317	24.5	446	4.03	1.9	0.9	2.57	122	4.11	2.23	1.97	43	0	58	3.3	376	3	3	0	living	2
235	2015-03-18	1982-10-16	2016-02-16	1	恢复血液透析	0.917808	0	32.4411	1	1	1.5	1	0	1	0	1	0	0	15.1925	2	0	0	43.4	1114	19.41	499	5.49	0.83	1.12	3.17	145	5.04	2.64	3.21	57	1	140.3	9.28	323.6	3	3	0	DCD	3
236	2017-06-07	1970-11-14	2023-10-31	0		6.40274	1	46.5945	5	1	2.5	1	0	1	0	1	0	0	22.3214	2	0	0	45.5	1697.2	35.14	580.7	3.49	0.72	1.36	1.96	93	6.57	2.26	4.04	45	0	58.7	3.47	246.2	3	1	1	living	3
237	2014-10-31	1980-01-10	2023-10-31	0		9.00548	0	34.8301	11	1	2.5	1	0	0	0	1	0	0	17.7734	2	0	0	44.6	901.2	22.3	482	2.12	1.82	1.05	2.07	115	6.21	1.29	0.59	34	0	67	9.26	306	1	1	0	DBD	5
238	2022-08-04	1964-05-06	2023-10-31	0		1.2411	1	58.2849	11	1	7	1	0	0	0	1	1	0	19.8347	2	0	1	47.9	880	16.33	411	4.2	1.3	0.85	3.12	136	3.83	2.42	1.01	26	1	88	5.65	187.9	2	2	0	DBD	4
239	2021-01-21	1994-02-06	2023-10-31	0		2.77534	1	26.9753	1	1	2	1	0	0	0	0	1	0	16.7872	2	0	0	51	1215.4	24.02	428.6	3.51	2.21	1.19	1.41	111	4.75	2.5	1.98	49	0	72.6	5.71	246.4	2	4	1	living	2
240	2018-09-19	1985-10-29	2023-10-31	0		5.11781	0	32.9123	11	1	0.83	1	0	0	0	1	0	0	18.026	2	0	0	47.6	763	19.22	502.7	3.24	1.64	0.82	2.05	106	4.27	2.28	2.32	54	0	64.9	5.34	346.4	1	4	1	living	2
241	2015-08-20	1973-12-28	2023-10-31	0		8.20274	0	41.6712	2	1	4	1	0	1	0	1	0	0	20	2	0	0	41.1	605.5	8.37	127.4	4	0.78	2.13	1.77	113	4.51	2.3	1.33	40	0	52.4	6.77	172.3	2	2	0	living	3
242	2020-01-04	1965-03-27	2023-10-31	0		3.82466	1	54.811	1	1	0.83	1	0	0	0	1	1	0	24.6094	2	0	1	37.9	753.1	17.3	458	2.9	0.61	1.29	1.45	162	4.36	2.6	1.13	31	0	71.1	9.51	258	2	2	0	DBD	4
243	2014-05-27	1991-05-29	2022-03-04	1	透析	7.77534	1	23.011	1	1	2	1	0	0	0	1	0	0	19.6927	2	0	0	44.7	1061.8	23.61	339.9	3.26	0.39	1.1	1.87	70	4.53	2.39	2.28	48	0	57	3.77	297.5	2	2	0	living	3
244	2019-07-17	1990-10-15	2021-07-27	0		2.03014	1	28.7726	1	1	1	1	0	0	0	1	1	0	22.0581	2	0	0	43.4	929.7	14.35	320.1	2.49	0.91	1.15	1.06	130	4.17	2.48	2.25	58	1	86.1	6.77	428.8	2	2	0	living	3
245	2022-03-31	1987-10-17	2023-10-31	0		1.5863	1	34.4767	1	1	2	1	0	0	0	0	1	1	16.609	2	0	0	44.7	756	13.3	270	2.87	2.25	2.12	2.19	145	3.71	2.47	1.51	61	0	86	7.6	302.1	3	3	0	living	1
246	2006-07-03	1983-12-11	2015-04-27	1	透析	8.82192	0	22.5753	5	1	0.67	1	0	0	0	1	0	0	17.313	2	0	0	40.5	534.3	10.4	501	2.13	1.29	1.1	2.39	102.4	6.64	2.01	1.8	46	1	123.6	9.34	233	3	3	0	DCD	6
247	2019-04-02	1998-10-08	2023-10-31	0		4.58356	1	20.4959	11	1	1	1	0	0	0	1	0	0	18.3391	2	0	0	55.3	787	8.04	236	2.41	1.29	0.84	1.12	121	4.86	2.59	1.57	46	0	74.6	4.99	307	2	2	0	living	3
248	2014-10-06	1980-07-17	2016-11-17	1	血液透析	2.11781	1	34.2438	1	1	5	1	0	1	0	1	0	0	39.9584	2	0	0	44.3	1670.4	27.81	399.8	3.66	1.22	0.9	2.26	83	5.05	2.59	2.32	51	1	133.5	9.22	193	1	1	0	DCD	6
249	2019-03-13	1996-06-25	2023-10-31	0		4.63836	0	22.7288	6	1	1	1	0	0	0	1	0	0	17.9623	2	0	0	45.6	1095.4	25.9	567.8	3.94	0.59	1.44	2.34	125	4.8	2.39	1.69	45	1	80.5	6.88	447.9	2	2	0	living	2
250	2017-11-24	1992-01-25	2023-08-16	1	透析	5.72877	1	25.8493	5	1	1.5	1	0	0	0	1	0	0	20.8209	2	0	0	44.9	1596.7	30.81	701	2.52	0.56	1.12	1.4	73	4.89	2.13	2.89	49	0	91	6.66	516.9	1	1	0	living	1
251	2008-09-24	1967-09-08	2017-08-18	1	血透，2018/6/6再移植	8.90411	1	41.074	1	1	0.08	1	0	1	0	1	1	0	24.2215	2	0	0	33.7	1015.6	17.4	454	3.47	2.29	0.78	2.07	94	5.55	2	2.11	48	0	89	8.79	325.7	2	2	0	living	1
252	2016-07-20	1985-06-03	2018-08-13	1	血透	2.06575	0	31.1507	1	1	1	1	0	1	0	0	0	0	23.7332	2	0	0	43.9	1178.9	20.39	406.7	4.76	2.24	1.3	3.17	108	6.57	2.26	3.77	54	0	88.2	4.71	324.7	3	3	0	living	1
253	2016-11-27	1990-10-09	2023-10-31	0		6.92877	1	26.1534	1	1	0.67	1	0	0	0	1	0	0	24.093	2	0	1	42.3	731	9.63	421	3.23	1.89	1.38	2.39	133	4.52	2.12	0.83	61	0	158	9.64	300	3	3	0	DBD	4
254	2012-03-06	1983-12-21	2020-08-10	1	血透	8.43562	1	28.2274	1	1	0.83	1	0	0	0	1	0	0	23.6614	2	0	0	65.7	1111.3	22.04	688	3.58	2.02	0.77	2.42	106	5.74	2.4	2.38	57	0	58.1	8.49	332	3	1	1	living	2
255	2019-06-12	1987-02-07	2023-10-31	0		4.38904	1	32.3644	11	1	1	1	0	0	0	1	1	0	24.6097	2	0	0	46.3	1486.8	20.62	425.3	3.23	1.05	1.05	1.92	108	5.62	2.25	2.43	56	0	64.7	5.28	255.8	2	2	0	living	3
256	2017-08-12	1999-10-15	2023-10-31	0		6.22192	0	17.8384	11	2	0.5	1	0	0	0	1	0	0	17.3333	2	0	0	33.5	955	16.38	411	3.49	2.31	1.39	2.49	64	4.49	1.1	0.81	42	1	66.5	3.44	186	3	3	0	DBD	2
257	2021-10-11	1974-01-05	2023-10-31	0		2.05479	1	47.7973	1	3	15	1	0	0	0	1	0	0	24.3141	2	0	0	40.4	1089	14.8	436	4.67	2.52	1.05	2.07	133	5.38	2.36	2.04	51	1	83	7.5	193	1	1	0	DCD	3
258	2016-06-22	1980-02-28	2023-10-31	0		7.36164	1	36.3397	1	1	2	1	0	0	0	1	0	0	22.4323	2	0	0	41.6	1038.1	11.48	323.9	4.4	1.93	0.85	3.12	122	3.79	2.5	2.21	60	0	57.6	7.02	313.5	1	1	0	living	3
259	2020-04-10	1996-03-20	2023-10-31	0		3.5589	1	24.074	1	1	2	1	0	0	0	0	1	0	17.9592	2	0	0	46.9	1105.8	22.4	382	3.16	0.83	1.23	1.77	106	4.34	2.55	2.94	49	0	48	2.3	306	1	4	1	living	3
260	2006-07-03	1970-04-24	2019-05-14	1	血透	12.8712	1	36.2164	2	1	2	1	0	0	0	1	0	0	19.1953	2	0	1	40.2	1027.2	20.12	421	3.44	0.98	1.21	1.24	91	5.53	1.8	3.3	47	0	69.3	8.75	343	1	1	0	DBD	6
261	2019-04-29	1970-11-25	2021-08-28	1	血透	2.33425	1	48.4575	2	2	4	1	0	1	0	1	1	0	22.5895	2	1	0	36.2	943.5	23.61	489	4.42	1.34	1.18	2.92	85	4.85	2.97	1.99	52	0	41	6.8	210.1	1	1	0	DCD	4
262	2015-01-07	1988-07-28	2022-12-27	0		7.97534	1	26.463	1	2	1.5	1	0	0	0	1	1	0	22.2063	2	0	0	30.6	1803.9	25.09	447.9	3.01	0.48	1.23	1.63	74	4.95	2.01	2.63	51	0	58.3	5.36	187.9	1	1	0	living	0
263	2008-08-03	1971-11-01	2023-10-31	0		15.2521	0	36.7808	1	1	2	1	0	0	0	1	0	0	18.75	2	0	0	40.9	1049.1	35.51	654	5.32	2.46	1.03	3.16	113	5.1	2.3	0.94	37	0	57	7.3	387.2	1	1	0	DBD	3
264	2021-01-29	1989-05-04	2023-10-31	0		2.75342	1	31.7616	1	1	2	1	0	0	0	0	0	0	18.4965	2	0	0	45.5	1279.3	21.22	477.4	4.14	1.39	1.24	2.49	145	4.87	2.5	1.01	51	0	56.3	5.62	204.3	1	1	0	living	2
265	2021-11-17	2003-07-30	2023-10-31	0		1.95342	1	18.3151	1	1	1	1	0	0	0	0	0	0	29.4118	2	0	0	42.7	1616	32	484	2.94	1.58	1.06	1.29	107	5.31	2.39	2.85	42	0	60	3.7	186	4	4	0	living	2
266	2010-12-02	1972-03-31	2023-10-31	0		12.9205	0	38.6986	3	1	2	1	0	0	0	1	0	0	24.3418	2	0	0	46.9	1367.8	23.32	453	3.94	0.72	1.36	1.91	105	5.02	2.41	0.92	46	1	59.8	3.97	193	1	1	0	living	4
267	2016-07-17	1989-10-26	2019-07-31	1	血液透析	3.03836	0	26.7425	1	1	1.5	0	0	1	0	1	0	0	19.9003	2	0	0	42.5	821	13.55	495.3	5.29	1.24	1.04	1.94	92	5.28	2.79	1.37	35	1	85	4.2	504	3	3	0	DBD	4
268	2014-06-26	1989-09-20	2023-10-31	0		9.35342	0	24.7808	5	1	3	1	0	0	0	1	0	0	30.2222	2	0	0	52.2	582.2	14.07	301.2	4.32	1.43	1.32	2.9	111	4.53	2.66	1.58	48	0	52.5	9.26	300.2	3	3	0	living	1
269	2018-11-19	1966-08-19	2023-10-31	0		4.95068	1	52.2877	10	1	2	1	1	0	0	1	1	1	22.0243	2	0	1	46.5	1248	21.68	398	3.89	2.29	1.48	2.49	121	4.23	2	0.91	13	1	117	13.79	392.1	3	3	0	DBD	2
270	2015-07-29	1987-10-29	2023-10-31	0		8.26301	0	27.7671	1	1	1.33	1	0	0	0	1	0	0	16.8911	2	0	0	40.7	848.4	16.49	430.4	3.81	0.65	1.12	2.33	123	5.34	2.26	2.58	51	0	59.2	7.71	335.6	3	3	0	living	2
271	2012-08-01	1971-08-09	2023-10-31	0		11.2548	1	41.0082	1	1	0.83	1	0	0	0	1	0	0	24.6755	2	0	0	44.2	2129	33.86	691.9	2.97	0.97	0.82	1.74	120	4.78	1.82	3.28	33	1	74.3	3.59	341.7	2	2	0	living	0
272	2019-02-25	1984-11-06	2023-10-31	0		4.68219	1	34.326	2	1	1.5	1	0	0	0	1	0	0	21.6713	2	0	0	38.5	1210.3	22.72	421	3.22	2.21	1.28	2.38	98	4.85	2.39	1.29	51	1	55	5.4	300	3	3	0	DBD	2
273	2021-05-10	1974-01-30	2023-10-31	0		2.47671	1	47.3068	2	1	2	1	0	0	0	0	0	0	19.8347	2	0	0	49.7	1459.9	26.85	398.2	4.3	0.81	1.61	2.24	116	5.96	2.17	3.74	41	0	67.4	3.79	198	1	1	0	living	3
274	2010-09-27	1968-02-17	2020-06-08	1	透析	9.70411	1	42.6384	1	1	0.42	1	0	0	0	1	0	0	24.8016	2	0	0	35	1333.3	23.35	518	3.33	1.84	1.13	3.29	127	4.49	2.24	4.44	39	1	73.7	4.96	265	3	3	0	DCD	4
275	2014-10-31	1974-10-25	2023-10-31	0		9.00548	1	40.0438	1	1	1	1	0	0	0	1	1	0	28.3737	2	0	0	45.9	1436.7	21.5	580.1	3.85	2.12	0.66	2.55	127	5.22	1.72	2.21	45	1	78	7.6	287.1	1	1	0	DBD	5
276	2018-10-17	1995-10-23	2023-10-31	0		5.0411	1	23	1	1	1	1	0	0	0	1	1	0	19.7232	2	0	1	45.8	1574	23.43	381.9	2.75	1.19	0.98	1.51	125	5.53	2.25	3.06	50	0	69.7	8.77	234.1	3	2	1	living	3
277	2021-01-21	1989-10-21	2023-10-31	0		2.77534	1	31.274	1	1	6	1	0	0	0	1	0	0	16.0037	2	1	0	35.6	604.9	12.51	359.4	4.56	2.89	1.29	2.58	84	4.6	2.5	1.13	50	0	100	10.57	392	1	1	0	DBD	3
278	2020-07-17	1998-11-10	2023-10-31	0		3.29041	1	21.6986	11	1	1	1	0	0	0	1	0	0	17.9931	2	0	0	46	1851.3	28.61	503	3.3	1.5	0.73	1.93	146	5.67	2.45	2.94	47	1	75.3	9.32	281.5	3	3	0	living	2
279	2015-06-17	1975-08-02	2022-12-09	0		7.48493	1	39.9014	1	1	6	1	0	1	0	1	1	0	18.0316	2	0	0	40.3	1141.2	22.51	460.7	3.72	1.13	0.86	2.46	153	6.5	2.28	1.59	41	0	67.2	4.17	271.3	1	1	0	living	3
280	2012-12-11	1988-06-09	2023-10-31	0		10.8932	0	24.5233	1	1	1	1	0	0	0	1	0	0	19.6283	2	0	0	36.6	1032.6	23.11	457.3	3.87	0.95	1	2.2	115	5.54	2.37	2.54	46	0	58.3	4.08	328.2	3	2	1	living	3
281	2018-12-14	1974-01-04	2023-10-31	0		4.88219	1	44.9726	11	1	1	1	0	0	0	1	1	0	21.9713	2	0	0	41.7	1252.1	19.04	456	4.04	2.11	2.1	2.39	128	6.21	2.39	1.29	49	1	88.7	4.69	300.6	1	1	0	living	5
282	2015-11-25	1987-01-01	2020-12-02	0		5.02466	1	28.9178	11	1	1.83	1	0	1	0	1	1	0	18.4911	2	0	0	45	1457.1	25.17	450.1	3	1.1	0.82	1.9	100	5.64	2.48	2.92	61	0	62	6.32	223.1	3	3	0	living	2
283	2021-05-31	1984-06-10	2023-10-31	0		2.41918	1	36.9973	1	1	6	1	0	0	0	1	0	0	24.8016	2	0	0	51.5	1533	22.89	659	5.29	7.45	0.69	3.78	136	4.04	2.55	3.14	37	1	75.9	7.3	300	2	2	0	DBD	6
284	2016-03-23	1992-09-07	2023-10-31	0		7.61096	1	23.5562	1	1	1	1	0	0	0	1	1	0	20	2	0	0	45.2	1293.3	16.41	462.5	2.84	1.41	0.95	1.56	137	5.58	1.6	1.77	46	0	58.6	5.56	293.3	1	1	0	living	3
285	2021-07-04	1977-09-25	2023-10-31	0		2.32603	1	43.8027	1	1	6	1	0	1	0	1	0	0	24.2215	2	0	0	34.1	1585.4	25.91	521	5.39	2.43	1.29	2.39	95	5.08	2.39	1.78	33	0	78.3	2.91	182	2	2	0	DBD	5
286	2018-03-23	1992-11-30	2023-10-31	0		5.61096	1	25.326	4	1	0.33	1	0	0	0	1	1	0	22.7732	2	0	0	40.4	714.7	21.2	510.6	2.52	1.26	0.56	1.53	97	4.92	2.29	1.39	46	0	62.5	3.59	269.9	3	3	0	living	3
287	2007-11-07	1967-04-24	2023-10-31	0		15.9918	1	40.5671	1	1	4	1	0	0	0	1	1	0	23.1834	2	0	0	42.6	971	12.65	407	3.5	1.93	0.8	2.34	122	5.67	2.66	1.02	35	1	76.8	5.9	343	2	2	0	living	0
288	2021-04-11	1987-12-15	2023-10-31	0		2.55616	1	33.3452	1	1	1	1	0	0	0	1	0	0	17.7086	2	0	0	42.6	971.5	12.65	222.8	2.66	0.84	1.27	1.06	138	5.67	2.66	1.98	58	1	64.5	4.6	278.3	3	2	1	living	2
289	2014-11-22	1978-05-21	2023-10-31	0		8.94521	1	36.5315	1	1	0.5	1	0	0	0	1	0	0	21.0772	2	0	0	53.5	872.3	14.47	285.5	5.26	1.7	1.41	3.42	138	4.69	2.72	2.25	44	0	69.8	4.81	278	2	2	0	living	0
290	2014-06-24	1993-12-05	2023-10-31	0		9.3589	0	20.5644	6	2	1	1	0	0	0	1	0	0	17.7154	2	0	0	32.6	798.8	9.5	293.2	5.67	0.89	1.74	3.77	61	2.7	1.95	1.33	42	0	69	7.27	307.4	3	3	0	living	2
291	2022-02-16	1977-04-07	2023-10-31	0		1.70411	1	44.8932	2	1	1	1	0	0	0	0	1	0	25.7657	2	0	0	47.2	510	21	482	3.99	1.02	1.06	1.56	111	4.99	2.5	1.2	49	0	71	3.9	294	3	3	0	living	3
292	2010-07-21	1983-08-29	2023-10-31	0		13.2877	0	26.9123	1	1	1.67	1	0	0	0	1	0	0	19.5312	2	0	0	54.7	744.6	18.33	427	3.24	0.76	1.01	2.39	141	5.48	2.53	1.58	50	0	75	6.46	134	3	3	0	living	2
293	2016-11-29	1958-07-01	2023-10-31	0		6.92329	1	58.4548	1	1	1	1	0	0	0	1	1	1	24.9649	2	0	0	46.2	1060	27.2	432	3.11	2.12	1.22	1.53	117	4.91	2.71	1.37	41	1	34	2.19	300	2	2	0	DBD	5
294	2018-07-20	1988-03-02	2023-10-31	0		5.28493	0	30.4027	1	1	1	1	0	0	1	1	0	0	17.1875	2	0	0	55	669.6	14.1	227.2	3.45	1.11	1.5	1.74	99	4.64	2.62	1.67	55	0	87.8	7.02	383.6	3	3	0	living	3
295	2019-12-24	1963-09-13	2023-10-31	0		3.85479	0	56.3178	4	3	9	1	0	0	0	1	0	0	22.0317	2	0	1	41.4	1120.8	20.3	473.1	5.15	2.51	1.07	3.25	109	3.88	2.61	2.2	36	0	75.9	7.9	313	1	1	0	DBD	5
296	2015-01-23	1981-10-21	2023-10-31	0		8.77534	0	33.2795	7	1	2.5	1	0	0	0	1	0	0	21.048	2	0	0	44.3	1310	20.13	479.7	2.31	1.29	1.23	3.45	124	5.42	2.69	1.79	28	0	57	7.27	304	3	3	0	DCD	5
297	2016-06-02	1979-06-06	2023-10-31	0		7.41644	1	37.0164	8	1	1	1	0	1	1	1	0	0	22.5534	2	0	0	40.8	690	17.66	304.8	3.82	1.61	1.11	2.66	84	5.89	2.48	2.18	59	0	69.9	6.39	214.8	3	3	0	living	2
298	2018-06-08	1983-10-02	2023-10-31	0		5.4	1	34.7068	8	1	1.5	1	0	0	1	1	0	0	29.0533	2	0	0	46	1563.4	28.62	623.1	3.84	2.73	0.72	2.2	113	5.3	1.83	2.5	57	0	57.7	10.05	283.9	3	1	1	living	2
299	2017-06-16	1972-06-28	2023-10-31	0		6.37808	1	44.9973	1	1	9	1	0	0	0	1	0	0	17.9931	2	0	0	46.7	1106	28.55	442	4.77	1.26	1.22	2.25	170	5.43	2.13	1.61	45	1	162.4	8.52	278.3	3	3	0	DBD	5
300	2017-02-10	1958-08-11	2023-10-31	0		6.72329	0	58.5425	1	1	4	1	0	0	0	1	1	0	24.0055	2	0	0	43.5	783.8	13.23	445	3.53	1.93	1.29	1.27	114	4.94	2.5	1.29	11	0	61.1	18.41	278	3	3	0	DCD	3
301	2017-07-18	1991-03-18	2023-10-31	0		6.29041	1	26.3534	8	1	0.75	1	0	1	1	1	1	0	19.1001	2	0	0	44.4	1280.1	20.5	472.3	4.59	0.71	1.54	2.76	128	6.25	2.37	2.48	51	0	58.8	8.88	310.5	1	1	0	living	2
302	2016-11-18	1984-04-21	2023-10-31	0		6.95342	1	32.6	1	1	1.5	1	0	1	0	1	1	1	24.623	2	0	0	42	805	10.33	331.4	6.31	1.37	2.07	3.84	122	3.49	2.19	1.2	48	0	75.1	3.61	228.9	1	1	0	living	3
303	2018-11-19	1986-08-27	2023-10-31	0		4.95068	1	32.2521	3	1	0.25	1	0	0	0	1	1	0	22.0932	2	0	0	45.1	479.4	10.48	462	3.98	1.29	1.27	3.49	132	4.02	2.25	1.39	13	1	117	13.79	298.1	3	4	1	DBD	2
304	2019-04-19	1988-08-13	2023-10-31	0		4.53699	1	30.7014	1	1	1.5	1	0	0	0	1	1	0	18.8189	2	0	0	45.1	1351.4	31.99	706.5	3.69	0.94	1.04	2.39	133	6.72	2.27	2.91	56	1	72.2	5.13	293.7	3	3	0	living	1
305	2017-01-27	1983-05-24	2023-10-31	0		6.76164	0	33.7041	3	1	0.5	1	0	0	0	1	0	0	18.3655	2	0	0	40.8	776	14.51	412	4.01	2.98	1.28	3.29	130	6.24	2.32	1.48	50	1	91.4	4.5	313	1	1	0	DBD	4
306	2021-07-01	1991-11-06	2023-10-31	0		2.33425	1	29.6712	11	1	2	1	0	0	0	1	0	0	24.2215	2	0	0	41.5	1286	26.9	451	3.77	1.51	1.06	2.25	124	5.5	2.36	3.02	51	1	81	5.1	396	1	1	0	living	2
307	2008-12-24	1971-05-07	2019-09-18	1	血透	10.7397	1	37.6603	6	1	1	1	0	0	0	1	0	0	25	2	0	1	37.6	853	16.94	306	3.37	0.69	0.46	1.54	73	5.8	1.84	2.79	49	1	89.1	10.03	336.7	3	3	0	living	1
308	2019-10-18	1990-05-12	2023-10-31	0		4.03836	1	29.4548	1	1	2	1	0	0	0	1	1	0	24.2215	2	0	0	46.9	1111	20.16	579	2.48	0.71	1.01	1.27	139	5.66	2.48	1.58	50	0	75.4	5.72	313	1	1	0	living	3
309	2020-12-24	1994-07-04	2023-10-31	0		2.85205	1	26.4932	1	1	1	1	0	0	0	1	1	0	21.7993	2	0	0	58.7	814.7	20.46	512	4.77	2.25	1.22	2.72	160	4.39	2.26	1.37	47	0	51.9	3.07	304	1	1	0	living	3
310	2005-05-20	1979-03-24	2023-10-31	0		18.4603	1	26.1753	1	1	2	1	0	0	0	1	0	0	16.7969	2	0	1	50.4	1080.1	30.3	636.9	4	1.34	1.21	3.29	50	4.64	2.37	2.18	28	1	55	6.4	221.4	2	2	0	DBD	0
311	2019-03-05	1990-06-09	2023-10-31	0		4.66027	0	28.7562	1	1	2	1	0	0	0	1	0	0	18.2222	2	0	0	58.2	883	13.94	310.5	4.96	1.54	2.04	2.65	143	5.44	2.74	1.61	51	1	61.3	8.25	265.4	1	4	1	living	3
312	2015-05-15	1988-06-12	2023-10-31	0		8.46849	1	26.9397	1	2	3.5	1	0	1	0	1	0	0	19.2672	2	0	0	38.9	1410.3	12.82	422.6	4.77	0.45	1.96	2.74	97	2.92	2.29	1.29	52	1	94.6	4.19	514.2	1	1	0	living	1
313	2017-07-12	1970-01-04	2023-10-31	0		6.30685	1	47.5507	8	1	2	1	0	1	1	1	0	1	26.3329	2	0	0	47	1552.1	30.55	441.1	3.53	1.7	0.68	2.22	94	5.31	2.08	2.47	45	0	54	5.35	229.1	2	2	0	living	4
314	2015-09-15	1972-10-12	2023-10-31	0		8.13151	1	42.9534	2	1	3	1	0	1	0	1	0	0	17.2589	2	0	0	36.1	1014	28.83	381	3.33	2.73	1.29	2.14	117	4.94	2.39	1.01	15	1	68	6	214.8	2	2	0	DBD	5
315	2009-07-17	1971-04-15	2023-10-31	0		14.2986	1	38.2822	1	3	4	1	0	0	0	1	1	0	19.1571	2	0	0	40.2	1167.8	13.28	366	2.31	1.26	1.28	3.3	138	3.8	2.72	1.22	31	1	53	6.5	283.9	2	2	0	DBD	5
316	2020-06-30	1976-08-16	2023-10-31	0		3.33699	1	43.9014	11	1	2	1	0	0	0	1	0	0	21.6441	2	0	1	49.7	1416	24.76	513	2.74	0.7	0.89	1.64	156	5.02	2.44	1.69	56	0	73.2	6.64	233	2	2	0	DBD	3
317	2008-05-09	1955-10-03	2023-10-31	0		15.4877	1	52.6356	1	1	1	1	0	0	0	1	1	0	22.4913	2	0	0	36.6	736.5	4.81	659	3.21	2.39	2.39	2.18	89	5	2.01	1.02	33	1	73.3	4.58	394	3	3	0	living	4
318	2009-09-23	1965-12-14	2023-10-31	0		14.1123	1	43.8055	1	1	0.67	1	0	0	0	1	0	0	20.3125	2	0	0	43.1	1340.5	23.41	482	4.43	4.93	0.61	1.89	111	5.96	2.18	3.62	49	0	67.9	5.94	100	2	2	0	living	2
319	2020-10-05	1978-10-06	2023-10-31	0		3.07123	1	42.0274	8	1	2	1	0	0	1	1	1	0	27.0416	2	0	0	37.3	1907.5	33	458.6	4.43	4.93	0.61	1.89	107	5.98	2.1	3.62	47	1	75.9	6.5	270.8	1	1	0	DBD	4
320	2020-06-30	1982-05-13	2023-10-20	1	死亡	3.30685	1	38.1589	2	1	0.58	1	0	1	0	0	0	0	20.4491	2	0	0	52.6	1056.6	15.2	433	4.12	0.67	1.32	2.59	142	4.44	2.51	1.24	56	0	53.2	6.64	233	2	2	0	DBD	5
321	2021-09-22	1992-05-10	2023-10-01	1	血透	2.02466	1	29.389	2	1	1	1	0	1	0	1	1	0	23.1405	2	1	0	42.9	1573	29	583	2.89	1.2	0.92	2.38	108	5.59	2.45	1.95	48	0	61	6.7	193	4	4	0	living	3
322	2009-02-24	1971-11-01	2023-10-31	0		14.6904	1	37.3425	1	1	2	1	0	0	0	0	0	0	22.8374	2	0	0	38.8	893.7	21.61	479	3.88	4.18	0.78	1.38	127	5.5	2.39	1.03	35	1	66	6.3	339	3	3	0	living	5
323	2003-08-02	1964-06-21	2023-10-31	0		20.2603	0	39.1397	1	1	1.5	1	0	0	0	1	0	0	22.6562	2	0	1	47.9	925.9	12.88	261.1	3.42	2.38	0.84	2.37	51	5.2	2.31	1.48	27	0	51	6.5	262	2	2	0	DBD	1
324	2017-04-14	1971-11-01	2023-10-31	0		6.55068	1	45.4822	10	1	2	1	1	1	0	1	1	0	24.2215	2	0	1	40.9	1126.5	25.34	457.8	3.52	0.83	0.95	2.96	105	7.5	2.27	3.35	41	1	42	4.3	267	4	4	0	DCD	5
325	2008-01-21	1979-10-26	2023-10-31	0		15.7863	0	28.2575	1	4	0	1	0	0	0	1	0	0	19.1406	2	0	0	29.7	797.2	24.04	397	3.2	0.58	1.15	2.91	65	4.4	2.02	2.12	30	1	69.8	5.49	304	1	1	0	living	2
326	2019-06-22	1991-07-09	2023-10-12	1	血透	4.30959	1	27.9726	2	1	1.5	1	0	0	0	1	1	1	19.8347	2	0	0	34.1	1426	16.46	418	3.56	1.23	0.72	2.09	104	2.87	2.39	0.88	52	1	63	9	110	2	2	0	DBD	5
327	2022-06-15	1987-01-02	2023-10-31	0		1.37808	0	35.474	11	1	2	1	0	0	0	1	0	0	14.4531	2	0	0	44.3	907	27	452	3.12	0.88	1.27	2.14	111	4.52	2.05	1.59	53	0	60	5.8	418	3	3	0	living	2
328	2020-12-09	1992-04-06	2023-10-31	0		2.89315	0	28.6959	11	1	2	1	0	0	0	1	0	0	16.4366	2	0	1	43	604.2	19.03	511.5	5.37	1.17	1.63	3.3	122	3.87	2.31	1.01	50	1	68.8	6.89	255.2	3	2	1	living	2
329	2019-04-28	1984-05-15	2023-10-31	0		4.51233	1	34.9753	11	1	1.5	1	0	0	0	1	1	0	18.9388	2	0	0	43.3	835	13.43	272.3	3.22	1.9	0.94	1.41	101	4.41	2.44	1.22	27	0	111.7	14.62	300	3	3	0	DBD	4
330	2021-11-20	1984-02-11	2023-10-31	0		1.94521	1	37.8	3	1	1.5	1	0	0	0	1	0	0	22.6644	2	0	0	44.4	1211	23.8	354	4.56	2.39	1.02	3.29	145	5.49	2.49	2.01	38	0	29	4.3	78	1	1	0	DBD	3
331	2014-06-18	1978-07-08	2023-10-31	0		9.37534	1	35.9699	7	1	2	1	0	0	0	1	0	0	23.4924	2	0	0	41.6	1305.8	27.16	500.8	3.69	4.18	0.78	1.54	117	4.27	2.37	2.08	39	0	60.9	4.46	270.8	2	2	0	living	4
332	2018-11-02	1985-01-11	2023-10-31	0		4.99726	1	33.8301	1	1	0.08	1	0	0	0	1	1	0	26.2976	2	0	0	40.5	1299	10.22	449.3	4.27	2.38	0.84	2.66	126	4.58	2.26	2.35	56	1	75.5	3.48	339	3	3	0	living	3
333	2021-01-06	1991-06-27	2023-10-31	0		2.81644	1	29.5507	1	1	2	1	0	0	0	1	1	0	23.9995	2	0	0	48.3	1622.6	34.35	507.1	3.53	0.83	0.95	2.18	131	6.36	2.5	1.2	57	0	110.5	5.71	262	3	3	0	living	3
334	2019-06-25	1988-07-08	2023-10-31	0		4.35342	1	30.9836	1	1	2.5	1	0	0	0	1	1	0	27.1111	2	0	0	48.5	1402	37.63	515	3.84	0.58	1.15	2.4	147	4.82	2.56	1.73	50	0	53.8	6.53	220.3	3	3	0	living	2
335	2022-06-16	1999-01-29	2023-10-31	0		1.37534	0	23.3945	3	1	1.5	1	0	0	0	1	0	0	19.563	2	0	0	35.9	819	10.8	332	2.98	1.6	1.22	3.21	75	6.07	2.49	1.48	59	0	123	3.2	223	2	2	0	living	2
336	2019-11-09	1968-12-05	2023-10-31	0		3.97808	1	50.9616	6	1	0.17	1	0	0	0	1	0	0	21.83	2	0	0	27.6	964.7	29.3	630	2.98	1.09	0.81	1.73	76	3.31	2.31	1.65	55	1	91.4	9.46	368.5	1	1	0	living	5
337	2021-11-25	1995-02-25	2023-10-31	0		1.93151	0	26.7671	1	1	2.25	0	0	0	0	0	0	0	20.3125	2	0	0	39.4	592	7.4	199	3.12	0.58	0.97	3.29	118	3.8	2.47	1	53	0	76	4.5	307	3	3	0	living	3
338	2017-07-26	1977-08-11	2023-10-31	0		6.26849	0	39.9836	6	1	1.25	1	0	1	0	1	0	0	18.9778	2	0	0	44.4	986	19.16	421	3.23	1.29	0.87	3.12	119	4.28	2.39	1.05	13	1	36.1	5.25	298.1	1	1	0	DCD	3
339	2013-05-07	1977-02-01	2023-10-31	0		10.4904	1	36.2849	2	1	1	1	0	0	0	1	0	0	24.093	2	0	0	41.6	1583.4	29.74	632.8	3.18	1.34	0.59	2.08	106	4.91	2.25	2.54	46	1	81.8	7.21	258.6	3	3	0	living	0
340	2010-07-19	1960-04-24	2023-10-31	0		13.2932	0	50.2685	1	2	0.83	1	0	0	0	1	0	0	27.9155	2	1	0	31.2	703	10.12	405	3.34	1.24	1.25	1.76	93	3.9	2.29	0.85	42	1	83.3	4.43	420	3	3	0	living	2
341	2015-07-01	1983-11-13	2023-10-31	0		8.33973	0	31.6521	1	1	2.5	1	0	0	0	1	0	0	18.75	2	0	0	44.1	633	10.05	450.2	5.46	0.98	1.32	3.25	125	4.14	2.7	1.06	43	0	56	6.8	303.2	1	1	0	DBD	2
342	2018-07-13	1994-12-30	2023-10-31	0		5.30411	0	23.5507	11	1	2	1	0	0	0	1	0	0	23.0112	2	0	0	38.2	1093.7	20.84	453.1	3.23	1.33	1.12	1.46	90	6.39	1.23	0.91	53	0	67	8.49	227.2	2	2	0	living	3
343	2012-07-04	1972-03-12	2020-02-19	1	血透，2020/4/19死亡 呼吸心跳骤停	7.63288	1	40.3397	1	1	0.75	1	0	0	0	1	1	0	26.9896	2	0	0	45.4	1548.6	27.73	342	3.31	1.4	0.77	2.15	147	5.49	1.95	2.74	47	1	95.7	5.49	411	3	3	0	living	0
344	2008-02-22	1971-02-26	2023-10-31	0		15.6986	1	37.0137	3	1	0.08	1	0	0	0	1	1	1	21.4533	2	0	1	33	1093.5	19.78	400	2.33	0.63	1.25	1.59	52	5.2	2.06	1.73	38	1	90.5	3.7	536	1	1	0	DBD	2
345	2021-08-25	1992-03-06	2023-10-31	0		2.18356	1	29.4904	1	1	1.17	0	0	0	0	1	0	0	19.5312	2	0	0	45.7	617.8	10.11	186.2	3.89	1.31	0.97	2.47	144	3.99	2.47	1.64	53	1	75.9	7.6	289.1	1	1	0	living	3
346	2019-07-25	1991-02-23	2023-10-31	0		4.27123	1	28.4356	1	3	7	1	0	0	0	1	1	0	18.6851	2	0	0	45.1	1251	25	501	2.87	1.65	0.87	1.38	127	4.72	2.44	2.16	56	1	76.6	5.76	434	3	2	1	living	3
347	2021-11-15	1988-07-12	2023-10-31	0		1.9589	1	33.3671	1	1	0.75	0	0	0	0	1	0	0	20.3954	2	0	0	38.5	954.1	28.46	479.7	3.52	0.8	0.85	2.37	116	4.38	2.16	1.93	60	0	57.8	4.93	266	2	2	0	living	3
348	2019-01-04	1997-04-26	2023-10-31	0		4.82466	1	21.7068	2	1	0.5	1	0	0	0	1	0	0	21.8776	2	0	1	44.9	1145.7	29.4	476	4.9	1.22	1.59	2.96	112	5.66	2.29	2.24	63	1	82.3	4.1	582.3	3	2	1	living	3
349	2021-08-19	1990-03-14	2023-10-31	0		2.2	1	31.4548	1	2	6	1	0	0	0	1	0	0	20.5191	2	0	0	42.2	1819.2	26.66	454	4.18	1.09	0.93	2.91	114	4.62	2.26	0.81	55	0	79	6.2	298.1	3	3	0	living	2
350	2022-07-07	1976-04-11	2023-10-31	0		1.31781	0	46.2685	11	2	2	0	0	0	0	0	0	0	20.5457	2	0	0	46.3	778	14.4	257.8	2.34	1.29	0.72	2.39	117	5.3	2.7	1.1	42	0	80	6.5	258.6	1	1	0	DBD	3
351	2021-03-29	1990-05-24	2023-10-31	0		2.59178	1	30.8685	8	1	5	1	0	0	1	1	0	0	19.0039	2	0	0	47.6	1113.4	18.6	429	4.31	3.64	0.91	2.32	101	6.59	2.42	1.4	39	1	56	10.19	141	3	1	1	DBD	2
352	2016-11-29	1972-02-28	2023-10-31	0		6.92329	0	44.7836	1	1	0.42	0	0	0	0	1	0	0	23.5078	2	0	0	41.4	937	28.38	547.2	4.93	2.3	0.91	2.21	113	4.31	2.25	1.68	41	1	34	2.19	234.2	2	2	0	DBD	5
353	2016-12-15	1972-10-02	2019-11-06	0		2.89315	1	44.2329	1	1	2.25	1	0	1	0	1	1	0	23.5294	2	0	0	41.4	1519.6	35.6	524.8	3.72	0.69	1.42	2.03	112	5.41	2.68	3.38	39	1	93.3	4.73	374.4	3	3	0	living	2
354	2018-12-28	1977-06-17	2022-08-03	0		3.6	1	41.5589	1	1	5	1	0	1	0	1	0	0	30.863	2	0	0	48.3	1279.3	18.19	398	4.14	3.03	0.78	2.36	146	4.79	3.02	2.35	43	0	79.7	5.19	306.2	1	1	0	living	3
355	2018-11-08	1990-02-28	2023-10-31	0		4.98082	0	28.7123	10	1	1.83	1	1	1	0	1	0	0	18.3143	2	0	1	49.6	593.2	16.09	452	3.23	2.11	1.21	2.39	113	5.71	2.54	0.92	16	0	74.8	2.34	332.8	1	1	0	DBD	5
356	2019-12-24	1979-04-16	2023-10-31	0		3.85479	0	40.7178	1	1	2	1	0	0	0	1	0	0	20.7612	2	0	0	39.3	1324.5	36.17	467.3	3.58	0.92	1.73	1.82	133	6.42	2.01	2.12	30	1	100.3	8.81	213	1	1	0	DBD	2
357	2019-05-08	1988-10-29	2020-12-01	0		1.56986	1	30.5425	1	1	0.5	1	0	0	0	1	0	0	20.0474	2	0	0	49.4	1150.4	19.25	381	3.47	1.31	0.85	3.38	135	4.75	2.39	1.29	39	0	64.8	3.96	266	3	3	0	DCD	4
358	2018-05-28	1991-09-15	2022-07-18	0		4.14247	1	26.7178	1	1	0.17	1	0	0	0	1	0	0	21.2245	2	0	0	43	1180.3	23.46	478.1	5.22	1.65	1.59	2.32	139	4.94	2.1	1.62	45	1	68	4.1	270	3	3	0	DBD	2
359	2015-07-30	1972-10-24	2023-10-31	0		8.26027	1	42.7918	1	1	0.5	1	0	0	0	1	1	0	21.9354	2	0	0	40.2	611.5	14.74	318.4	3.3	0.8	0.93	1.71	100	4.42	2.22	1.21	34	1	75.9	7.3	429	3	3	0	DBD	3
360	2008-12-29	1987-06-22	2015-01-07	1	透析	6.0274	0	21.537	1	4	0	1	0	0	0	1	0	0	18.3143	2	0	0	36.7	906.3	25.89	361	4.65	0.98	1.21	2.03	77	4.5	1.8	1.99	48	0	75.4	2.39	200	2	4	1	DCD	3
361	2016-04-06	1989-09-20	2018-12-22	1	透析	2.71233	1	26.5616	1	1	2	1	0	1	0	1	0	0	14.8721	2	0	0	40.2	611.5	14.74	318.4	2.69	0.61	1.18	1.27	100	7.14	2.35	3.49	55	0	89.8	3.8	55.98	2	2	0	living	3
362	2021-08-29	1987-04-15	2023-10-31	0		2.1726	0	34.3973	6	1	2	1	0	0	0	0	0	0	21.7555	2	0	0	40.3	728.3	20.91	465	3.53	1.22	1.21	2.35	117	5.33	2.6	1.86	28	1	57	11.28	189.2	2	4	1	DBD	3
363	2017-12-08	1995-09-22	2023-10-31	0		5.89863	1	22.2274	1	1	1	1	0	1	0	1	1	0	26.5625	2	0	0	42.9	1098.2	9.89	268.9	4.71	1.09	1.11	2.14	81	6.69	2.39	1.1	46	1	92.6	3.97	257.9	2	2	0	living	4
364	2021-08-30	1979-04-20	2022-05-18	0		0.715068	1	42.3918	1	1	1	1	0	0	0	1	1	0	22.2222	2	0	0	44.9	1175	22.5	477	7.6	1.29	0.87	1.2	114	4.33	1.95	1.71	64	1	91	8.9	343	1	1	0	living	2
365	2018-04-09	1994-12-07	2023-10-31	0		5.56438	1	23.3534	1	2	0.08	1	0	0	0	1	0	0	22.2222	2	0	0	37	984.7	18	562.2	5.14	1.34	0.8	2.26	108	3.49	1.85	1.64	29	0	78	7	300	1	1	0	DBD	3
366	2017-05-11	1973-03-21	2023-10-31	0		6.47671	1	44.1699	2	1	2	1	0	0	0	1	1	0	19.3772	2	0	0	51.3	1357.8	37.02	521.6	3.33	1.24	1.19	1.99	137	6.63	2.39	0.77	48	0	71.1	5.57	342.5	3	3	0	living	2
367	2017-05-17	1977-07-15	2023-10-31	0		6.46027	0	39.8658	1	1	1	1	0	1	0	1	0	0	18.9453	2	0	0	49.8	706.3	15.54	229.1	3.86	0.76	1.9	1.76	116	5.04	2.47	1.3	61	0	66.5	6.57	227	1	1	0	living	1
368	2016-04-20	1982-11-03	2023-10-31	0		7.53425	0	33.4849	1	2	1	1	0	0	0	1	0	0	22.8329	2	0	0	32.6	1463.6	29.63	483.4	4.94	1.6	1.23	3.25	82	4.59	2.4	3.09	53	0	70.3	5.64	266	2	4	1	living	2
369	2022-03-14	1979-05-29	2023-10-31	0		1.63288	1	42.8219	1	1	1.83	1	0	0	0	0	0	0	24.8163	2	0	0	42.2	1768.8	37.64	623.7	2.9	1.8	0.69	1.46	108	6.95	2.46	2	39	0	51	4.3	270	3	3	0	living	4
370	2020-05-20	1997-05-20	2023-10-31	0		3.44932	1	23.0164	11	1	1.5	1	0	0	0	0	1	0	16.782	2	0	0	49.8	1483.1	26.6	487	3.07	0.84	1.25	1.59	121	5.4	2.45	3.1	48	1	81.6	4.3	429	2	2	0	living	3
371	2018-12-19	1990-03-30	2023-10-17	1	血透	4.83014	1	28.7425	2	2	2	1	0	0	0	1	1	0	18.7783	2	0	1	42.9	2335.7	35.41	542.1	4.93	1.29	1.21	2.39	82	5.02	2.31	4.44	53	1	89.3	5.26	576.4	2	2	0	living	0
372	2021-05-01	1986-01-04	2023-10-31	0		2.50137	1	35.3452	1	2	2	1	0	0	0	1	0	0	27.102	2	0	0	33.4	1837.2	24.77	465.9	4.37	0.67	1.32	2.83	105	4.8	2.08	2.3	45	1	67	7.1	267.2	2	2	0	DBD	3
373	2019-09-12	1994-03-27	2021-08-25	1	透析	1.95342	1	25.4795	1	1	1.5	1	0	0	0	1	0	0	18.5901	2	0	1	34.2	870.5	27.34	452.3	3.58	0.92	0.95	2.42	75	5.27	2.13	1.8	53	1	69.3	5.63	343	3	3	0	living	1
374	2013-05-16	1994-07-23	2016-10-07	1	透析	3.39726	1	18.8274	1	1	0.5	1	0	0	0	1	0	0	17.5146	2	0	0	42.9	838.4	13.06	468	2.22	1.1	0.72	1.24	98	4.23	1.91	0.94	42	0	50.6	2.87	210.1	3	2	1	living	2
375	2017-05-15	1971-10-24	2023-10-31	0		6.46575	1	45.589	1	1	0.75	1	0	1	0	1	0	0	24.4418	2	0	1	51.8	1133.3	22.29	417.6	4.22	1.24	1.12	2.8	104	6.05	2.32	1.83	41	1	75.9	5.1	444.4	3	3	0	living	2
376	2018-06-27	1988-12-08	2021-06-23	1	血液透析	2.99178	0	29.5699	1	1	1.25	1	0	0	0	1	0	0	22.2063	2	0	0	51.1	1623.4	28.64	709.7	4.42	2.02	1.05	2.92	127	4.73	2.22	2.31	55	0	59	5.87	384.3	3	3	0	living	2
377	2019-09-06	1966-02-13	2023-10-31	0		4.15342	0	53.5973	7	1	1.5	1	0	0	0	1	0	0	24.0055	2	0	1	36.4	643.2	27.79	334	2.4	0.98	1.25	1.09	91	3.54	2.39	1.69	20	0	66	7.3	332.1	3	3	0	DBD	4
378	2022-06-29	1994-03-08	2023-10-31	0		1.33973	0	28.3288	2	1	1.5	1	0	0	0	1	0	0	15.625	2	0	0	41.8	674	16	399	3.91	1.33	0.92	3.21	111	6.95	2.1	2.1	55	0	64	4.9	312	3	1	1	living	1
379	2014-06-13	1986-08-17	2023-10-31	0		9.38904	1	27.8411	2	1	0.67	1	0	0	0	1	1	0	16.225	2	0	0	41.5	973.7	15.01	429	3.23	0.63	0.97	2.02	99	5.59	2.51	2.27	49	1	70.9	4.7	289.6	1	1	0	living	3
380	2017-07-24	1986-12-12	2023-10-31	0		6.27397	0	30.6356	1	1	0.5	1	0	1	0	1	0	0	20.3428	2	0	0	45.6	719.2	11.32	264.9	6.47	1.83	1.08	4.75	84	5.15	2.41	1.64	53	0	69	4.89	228.4	1	1	0	living	0
381	2019-06-13	1982-04-24	2023-10-31	0		4.3863	0	37.1616	1	1	1	1	0	0	0	1	1	1	19.2653	2	0	0	41	1548.9	30.09	814.2	3.96	1.47	1	2.59	135	5.38	2.08	0.77	34	0	57.4	2.72	254.8	1	1	0	living	2
382	2015-07-15	1975-04-15	2023-10-31	0		8.30137	1	40.2767	1	1	1	1	0	1	0	1	0	0	22.3214	2	0	0	45.4	1173	21.07	396.7	4.33	1.08	1.21	2.79	179	5.73	2.78	2.44	38	1	89	5.32	396.9	4	4	0	living	0
383	2016-12-30	1996-03-04	2023-10-22	1	血透	6.8137	1	20.8384	1	2	1	1	0	0	0	1	0	0	17.9592	2	0	0	42.8	1414.5	25.45	757.81	3.26	0.98	1.13	1.94	88	4.93	2.48	3.16	45	0	65.3	3.43	336.8	3	2	1	living	3
384	2015-12-01	1984-04-06	2023-10-31	0		7.92055	0	31.674	2	1	4.5	1	0	1	0	1	0	0	19.5556	2	0	0	32.6	553.8	15.93	323.7	3.36	0.97	1.11	2	57	4.53	2.6	1.88	53	0	97.7	6.17	339.7	3	3	0	living	3
385	2018-09-26	1994-11-06	2023-10-31	0		5.09863	1	23.9041	2	1	1.5	1	0	0	0	1	1	0	20.2449	2	0	0	45.1	1776.3	33.87	492.3	4.67	2.09	0.87	3.38	97	5.5	2.39	1.88	55	0	47.9	5.54	267.2	1	1	0	living	1
386	2007-12-10	1960-11-13	2023-10-31	0		15.9014	1	47.1041	8	1	0.83	1	0	0	1	1	1	1	22.231	2	0	0	43.9	911	20.58	389	3.88	1.25	0.94	2.32	117	4.7	1.98	0.83	19	1	78	7.1	281.2	3	1	1	DBD	4
387	2020-11-11	1990-08-26	2023-10-31	0		2.96986	1	30.2329	3	1	1.5	1	0	0	0	1	1	0	22.8374	2	0	0	46.7	1072	19.63	256	3.42	0.88	1.4	1.71	103	4.84	2.56	1.22	55	0	63.1	8.26	194.6	1	1	0	living	3
388	2014-07-28	1977-02-24	2021-10-08	1	血透	7.20274	1	37.4466	1	1	1	1	0	0	0	1	1	0	18.5901	2	0	0	43.3	997.3	17.97	341.2	3.33	1.34	1.04	2.01	138	4.94	2.41	1.81	67	0	68	4.55	211.4	1	1	0	living	3
389	2018-07-06	1972-11-22	2023-10-31	0		5.32329	1	45.6493	1	1	0.75	1	0	0	0	1	0	0	22.4996	2	0	0	47.8	1171.6	23.39	394.4	3.52	1.11	1.1	2.35	143	5.98	2.33	2.68	49	0	51.3	4.81	322.9	3	1	1	living	2
390	2017-11-27	1986-09-12	2023-10-31	0		5.92877	1	31.2301	1	1	1.5	1	0	0	0	1	1	0	23.5078	2	0	0	41.9	1327.3	30.17	664.3	3.2	0.91	0.86	2.14	129	4.63	2.41	3.17	54	0	51.7	6.74	280.2	3	2	1	living	3
391	2014-04-11	1974-04-02	2023-10-31	0		9.56164	1	40.0521	7	1	4	1	0	0	0	1	0	0	22.4059	2	0	0	49	1127.5	20.59	436.3	2.59	1.23	0.8	1.2	123	5.17	2.52	1.58	43	0	54.9	6.13	252.2	1	1	0	living	0
392	2015-12-04	1983-10-01	2022-04-19	0		6.37808	1	32.1973	1	3	9	1	0	1	0	1	0	0	22.6757	2	0	0	41.7	1137.8	22.83	283	3.52	1.04	1.19	2.26	133	5.65	2.61	3.31	53	1	84.6	6.56	371.3	3	3	0	living	2
393	2018-03-03	1989-01-12	2023-10-31	0		5.66575	0	29.1562	2	1	5	1	0	0	0	1	0	0	19.313	2	0	0	47.6	709.1	11.2	366.7	3.44	0.54	1.15	1.99	147	4.18	2.52	2.17	25	1	79.1	5.01	300	1	1	0	DCD	1
394	2020-05-09	1995-12-27	2023-10-31	0		3.47945	1	24.3836	2	1	0.83	1	0	0	0	0	1	0	20.5693	2	0	0	38.8	1619	32.19	438	4.12	1.27	1.29	3.21	98	5.52	2.38	1.09	15	1	62.6	6.8	322	2	2	0	DBD	3
395	2022-01-28	1979-08-23	2023-03-03	1	移植肾切除，血液透析	1.09315	1	42.463	5	3	6	1	0	1	0	1	0	0	21.1073	2	1	0	51.1	1235	18.44	405	3.54	1.24	1.13	2.08	162	6.03	2.39	3.69	48	0	168	25.34	404	4	4	0	DCD	4
396	2017-03-03	1984-03-24	2023-10-31	0		6.66575	1	32.9644	1	1	1	1	0	0	0	1	0	0	25.6055	2	0	0	45.8	1162.5	22.93	305.4	3.47	1.26	0.74	2.21	116	8.05	2.33	2.92	53	0	69.4	5.25	298.4	1	4	1	living	3
397	2014-10-06	1973-01-24	2023-10-31	0		9.07397	1	41.726	1	1	1.5	1	0	0	0	1	0	0	19.0311	2	0	0	45	835	12.73	436	3.63	1.72	0.97	3.29	97	4.81	2.47	1.2	25	1	75.9	6.9	187.2	1	1	0	DBD	5
398	2019-03-15	1995-01-01	2023-10-31	0		4.63288	0	24.2164	4	1	1	1	0	0	0	1	0	0	19.313	3	0	0	46.3	692.2	16.75	409.2	3.89	2.72	1.18	2.39	112	6.66	2.39	1.63	59	0	64	4.68	379.4	1	1	0	living	2
399	2009-04-08	1970-11-30	2023-10-31	0		14.5726	1	38.3808	1	1	0.17	1	0	0	0	1	1	1	19.3359	3	0	0	36.2	652	12.1	297	2.93	1.59	1.99	2.46	81	4.53	3.15	2.49	28	0	57	6.3	213.4	2	4	1	living	5
400	2019-12-27	1998-02-23	2023-10-31	0		3.84658	1	21.8548	5	2	1	1	0	0	0	1	0	0	24.977	3	0	0	43.6	1461	22.43	402	3.8	1.34	0.92	2.44	98	4.45	2.64	2.9	50	0	58.6	5.32	232.7	1	1	0	living	3
401	2017-04-12	1987-04-23	2023-10-31	0		6.55616	1	29.9918	11	1	2	1	0	1	0	1	0	0	18.3655	3	0	0	53.2	1143.4	24.29	374.1	3.65	2.13	1.28	3.21	131	4.91	2.46	2.05	53	0	68.5	4.57	349.2	2	2	0	living	0
402	2014-11-21	1996-12-25	2023-10-31	0		8.94795	0	17.9178	1	4	0	1	0	0	0	1	0	0	16.8242	3	0	0	42.1	1075.3	33.99	607.9	4.95	0.96	1.3	3.15	110	6.03	1.95	2.69	43	1	89.7	4.1	611.8	2	2	0	living	1
403	2019-05-08	1978-08-08	2023-10-31	0		4.48493	0	40.7753	11	1	1	1	0	0	0	1	0	0	24	3	0	0	41.8	576.5	10.03	342.5	4.56	1	1.22	3.17	115	5.54	2.18	1.14	39	0	64.8	3.96	178	3	3	0	DCD	2
404	2016-04-13	1993-11-09	2023-09-19	1	血液透析	7.43836	1	22.4411	1	1	1	1	0	0	0	1	0	0	22.1453	3	0	0	35.7	2014	25.69	486.5	3.04	1.84	0.46	0.88	76	5.28	2.44	1.85	48	1	105.3	4.85	358.2	3	1	1	living	2
405	2017-06-16	1979-12-23	2023-01-24	1	肌酐130重症肺炎，死亡	5.61096	1	37.5068	8	1	1	1	0	1	1	1	1	0	21.1463	3	0	0	37.3	1431	30.16	452	3.78	1.22	1.13	4.61	102	6.13	2.87	2.03	29	1	84	9.3	367.4	3	3	0	DBD	6
406	2008-07-18	1971-12-06	2023-10-15	1	血透	15.2521	1	36.6411	1	1	4	1	0	0	0	1	1	0	29.6296	3	0	0	43.2	1685.9	28.98	407	3.66	0.29	1	2.22	99	5.7	2.46	2.01	39	1	80.5	11.23	288	1	4	1	living	4
407	2020-07-24	1994-05-08	2023-10-31	0		3.27123	0	26.2301	3	1	0.5	1	0	0	0	1	0	0	18.026	3	0	0	45.9	927.7	25.7	613	4.59	1.07	0.97	3.05	82	5.33	2.43	2.04	49	0	51.6	3.93	222.7	2	2	0	living	3
408	2020-04-01	1992-07-06	2023-10-31	0		3.58356	0	27.7562	1	1	3	1	0	0	0	1	0	0	21.5645	3	0	0	45.6	803	14.4	194	2.78	0.74	1.18	1.5	92	4.95	2.59	2.17	56	0	64.2	5.8	256	1	1	0	living	2
409	2016-03-18	1988-06-18	2023-10-31	0		7.62466	1	27.7671	1	1	0.83	1	0	0	0	1	1	0	20.202	3	0	0	44.6	1155.8	20.36	364.3	4.17	1.73	0.92	2.71	140	6.91	2.64	1.63	55	0	56.6	3.35	247.4	2	2	0	living	3
410	2018-01-17	1984-11-17	2023-10-31	0		5.78904	1	33.189	2	1	1	1	0	0	0	1	1	0	19.257	3	0	0	55.6	1238.4	18.53	311.5	2.76	1.02	0.89	1.72	114	7.06	2.41	2.55	56	0	69.8	6.44	451.6	1	1	0	living	2
411	2012-03-02	1983-08-07	2023-10-31	0		11.6712	0	28.589	1	2	1.5	1	0	0	0	1	0	0	18.4265	3	0	0	48.9	941	15.52	446	2.33	2.11	1.49	2.13	91	4.27	2.22	1.32	51	0	61.9	5.09	345	3	3	0	living	3
412	2020-05-29	1974-10-05	2023-10-31	0		3.42466	1	45.6795	1	1	1	1	0	0	0	0	0	0	22.1453	3	0	0	46	1050	33.3	340.5	2.86	1.1	0.86	1.67	111	5.44	1.88	2.48	41	1	80.2	6.27	346.2	2	2	0	living	3
413	2020-03-24	1980-11-11	2023-10-31	0		3.60548	1	39.3918	8	2	6	1	0	0	1	1	0	0	21.2245	3	0	0	34.6	1082	20.5	444	3.19	1.47	0.97	1.52	81	3.37	2.37	1.5	35	1	121.6	5.46	319	3	3	0	DBD	2
414	2011-08-19	1983-09-07	2023-10-31	0		12.2082	0	27.9671	11	1	1.5	1	0	0	0	1	0	0	19.8681	3	0	0	46.6	975	18.94	428	3.54	2.13	1.39	2.94	120	4.27	2.51	1.1	49	0	67.5	5.73	236	1	1	0	living	2
415	2016-05-20	1987-08-12	2023-10-31	0		7.45205	1	28.7918	1	1	0.5	1	0	0	0	1	0	0	21.6713	3	0	0	48.7	989.7	17.67	377.3	3.63	1.46	1.1	2.29	174	3.69	2.45	2.35	53	0	58.7	6	229.9	3	3	0	living	2
416	2020-10-23	1983-02-08	2023-10-31	0		3.02192	1	37.7315	6	3	1.5	1	0	0	0	1	0	0	23.4375	3	0	0	42.7	1051	21.6	489	3.89	1.37	0.86	2.36	112	3.92	2.35	1.33	39	0	73	4.2	261	3	3	0	living	4
417	2012-03-08	1984-06-01	2023-10-31	0		11.6548	1	27.7863	1	1	1	1	0	0	0	1	0	0	19.3792	3	0	0	43.3	1195.5	19.52	432	2.93	1.72	0.76	1.68	111	4.48	2.34	2.03	57	1	75.9	7.33	248	3	3	0	living	3
418	2021-07-07	1996-09-06	2023-10-31	0		2.31781	1	24.8493	5	2	1.75	1	0	0	0	1	0	0	18.5185	3	0	1	34.3	1330.2	27.3	545.9	2.81	1.72	0.6	1.46	104	3.67	2.34	3.16	48	0	56	8.98	224.9	2	4	1	living	3
419	2021-07-22	1976-10-10	2023-10-31	0		2.27671	0	44.811	8	1	1	1	0	0	1	0	0	0	27.9155	3	0	0	46.5	651.9	33.19	656.4	5.4	2.72	1.07	3.43	90	5.39	2.4	1.45	42	0	75	9.47	256	3	1	1	living	3
420	2017-06-14	1985-10-16	2023-10-31	0		6.38356	1	31.6822	4	1	2	1	0	1	0	1	0	0	24.2188	3	0	0	47	1179.1	24.58	484.2	4.15	1.59	1.03	2.7	120	4.74	2.26	2.02	55	0	68.4	4.39	247.4	3	1	1	living	2
421	2019-11-20	1997-07-28	2023-10-31	0		3.94795	1	22.3288	3	1	1	1	0	0	0	1	0	0	20.5688	3	0	0	51	1017	15.85	405.3	2.9	1.3	1.18	1.35	143	4.77	2.45	1.75	41	0	65.5	3.48	193.5	1	1	0	living	3
422	2012-01-05	1983-06-13	2019-02-19	1	血透，2020/4/13 再移植	7.12877	1	28.5836	3	1	0.83	1	0	0	0	1	0	0	21.2245	3	0	0	43.6	1500	29.94	338	3.63	1.13	0.83	1.35	99	6.74	2.43	1.91	41	1	111	4.46	197.5	3	3	0	DBD	2
423	2015-12-26	1974-08-23	2023-10-31	0		7.85205	1	41.3699	3	1	1	1	0	1	0	1	1	0	21.3578	3	0	0	30	932	24.99	436	3.44	1.23	1.02	2.12	97	4.95	2.51	1.29	46	1	93.1	8.28	300	2	2	0	DBD	4
424	2020-06-29	1975-10-03	2023-10-31	0		3.33973	0	44.7699	3	1	3	0	0	0	0	1	0	0	20.5693	3	0	0	44.6	719	12.91	270	4.46	1.25	1.28	2.77	139	4.3	2.41	1.76	20	1	131.2	2.94	210	3	1	1	DBD	5
425	2020-07-08	1993-04-28	2023-10-31	0		3.31507	0	27.2137	3	1	1.25	1	0	0	0	1	0	0	16.4237	3	0	0	46.1	987	17.98	512	4.51	1.75	1.19	2.48	153	5.06	2.49	2.02	50	0	65.8	5.97	188	2	4	1	living	2
426	2019-01-08	1981-05-25	2023-10-31	0		4.8137	1	37.6493	1	1	1	1	0	0	0	1	1	0	21.4533	3	0	1	51.1	904.7	19.19	355.1	4.14	1.04	1.44	2.53	143	4.75	2.58	2.21	63	1	61	7.33	356.3	3	3	0	living	3
427	2016-06-03	1989-08-22	2023-10-31	0		7.4137	1	26.8	3	1	0.5	1	0	0	0	1	1	0	21.4476	3	0	0	37.6	1010.5	21.82	429.1	2.67	1.77	1	1.62	86	5.66	2.33	2.24	63	1	75.6	4.91	396.6	3	3	0	living	3
428	2019-02-25	1974-02-06	2023-10-31	0		4.68219	1	45.0822	10	1	1.17	1	1	0	0	1	0	0	29.7442	3	0	1	42.8	820.8	20.48	475.6	2.08	0.54	0.84	1.1	119	4.66	2.13	1.69	51	1	55	5.4	233.8	3	3	0	DBD	4
429	2019-04-16	1996-07-13	2023-10-31	0		4.54521	0	22.7726	3	1	1.5	1	0	0	0	1	0	0	16.5289	3	0	0	58.2	950	19.11	389.4	4.52	0.58	1.76	2.63	110	4.74	2.43	2.79	36	1	88.9	5.75	371.6	1	1	0	living	3
430	2015-01-08	1989-11-22	2022-12-01	1	血透	7.90137	1	25.1452	1	1	2	1	0	0	0	1	0	0	16.563	3	0	0	47.3	984.4	19.18	378.5	4.4	0.71	1.86	2.38	149	6.67	2.48	2.9	46	0	77.3	5.07	177.4	2	2	0	living	3
431	2018-12-01	1980-07-30	2023-10-31	0		4.91781	0	38.3644	6	2	1.5	1	0	0	0	1	0	0	23.5304	3	0	0	39.3	1327.5	25.55	586.7	3.53	2.56	1.05	3.49	66	3.94	1.97	2.04	56	0	132	3.8	322.1	1	1	0	DBD	3
432	2018-12-01	1987-03-01	2023-10-31	0		4.91781	1	31.7753	1	1	1	1	0	0	0	1	0	0	21.2953	3	0	0	33.7	1127.1	30.12	457	4.71	1.12	0.74	3.32	88	6.92	2.39	2.86	56	0	132	3.8	287.1	1	1	0	DBD	6
433	2021-03-22	1986-09-20	2023-10-31	0		2.61096	1	34.526	2	1	4	1	0	0	0	1	1	1	20.202	3	0	0	44	1646.9	21.8	470	7.6	1.45	1.62	4.12	83	5.27	2.4	1.9	61	1	123.4	6.26	443	2	2	0	living	3
434	2020-11-13	1986-11-22	2023-10-31	0		2.96438	1	34	3	1	2	1	0	0	0	1	1	0	21.4844	3	0	0	51.8	993.8	12.04	296.2	3.92	1.91	1.23	2.11	124	4.81	2.38	1.2	59	1	83	4.08	248	3	3	0	living	3
435	2014-04-23	1990-03-28	2023-10-31	0		9.52877	0	24.0877	1	1	1	1	0	0	0	1	0	0	18.8271	3	0	0	38	560.2	11.97	302.1	4.11	0.51	1.35	1.84	114	5.41	2.38	1.63	51	0	57	4.59	224.9	3	3	0	living	2
436	2017-02-17	1985-11-12	2021-10-20	0		4.67397	1	31.2877	4	1	1	1	0	1	0	1	1	0	20.7031	3	0	0	44	1342.1	37.26	552.6	3.97	1.06	1.17	2.59	134	6.48	2.26	3.3	56	0	58.1	3.34	232.1	3	3	0	living	1
437	2020-03-12	1976-09-17	2022-03-09	0		1.99178	1	43.5123	5	1	1	1	0	0	0	0	0	0	27.9155	3	0	0	44.3	1362	19	526	4.81	1.55	1.64	1.57	119	4.86	1.84	1.07	26	0	67.3	4.4	375	2	2	0	DBD	4
438	2021-08-29	1978-06-07	2023-10-31	0		2.1726	1	43.2575	10	1	4	0	1	0	0	0	0	0	27.7769	3	0	1	43.3	1232.7	24.93	483	3.28	1.12	0.92	4.09	158	5.87	2.33	2.04	47	0	78	7.3	287.1	2	4	1	DBD	2
439	2015-12-03	1983-10-01	2023-10-31	0		7.91507	1	32.1945	6	1	0.83	1	0	1	0	1	1	0	18.3655	3	0	0	40.1	1600	26.79	503.7	2.95	0.66	1.29	1.59	108	6.81	2.38	2.86	55	0	67.2	5.39	288.7	4	4	0	living	1
440	2015-12-26	1990-06-27	2023-10-31	0		7.85205	1	25.5151	7	1	0.75	1	0	0	0	1	0	0	20.0692	3	0	0	39.7	902	22.89	483	3.21	1.11	0.91	2.39	132	6.21	2.39	2.39	46	1	93.1	8.28	283.5	2	2	0	DBD	4
441	2020-04-26	1986-11-20	2023-10-31	0		3.51507	1	33.4548	1	1	2	1	0	0	0	0	0	0	21.7776	3	0	0	49.5	1224.8	31.6	485	3.47	1.9	0.9	1.88	168	5.62	2.53	2.37	53	0	62.6	4.9	288	3	3	0	living	2
442	2020-03-13	1974-03-01	2023-10-31	0		3.63562	1	46.0658	2	1	1.83	1	0	0	0	1	1	0	23.5078	3	0	0	43.8	1356	21	400	5.22	2.63	1	3.49	110	3.39	2.67	1.3	17	1	49	6.59	339	4	4	0	DBD	5
443	2021-07-15	1989-01-05	2023-10-31	0		2.29589	1	32.5452	1	1	4	1	0	0	0	0	0	0	23.2438	3	0	0	50.1	1359	24	433	3.3	0.86	1.05	2.07	133	5.44	2.69	2.81	49	0	56	5.1	249	3	1	1	living	3
444	2013-10-15	1983-12-10	2023-10-31	0		10.0493	1	29.8685	1	1	0.58	1	0	0	0	1	0	0	26.2596	3	0	0	48.7	1112.3	24.12	469.6	3.53	2.56	0.74	2.37	116	5.24	2.84	2.33	54	1	82.1	4.9	492	3	3	0	living	3
445	2014-05-26	1982-01-08	2023-10-31	0		9.43836	1	32.4	1	1	0.33	1	0	0	0	1	0	0	24.2215	3	0	0	43.1	914.1	11.13	291.9	4.71	1.12	1.62	2.77	129	3.97	2.41	1.1	54	0	71.7	5.9	196	3	3	0	living	2
446	2019-10-23	1976-10-17	2023-09-27	1	血透	3.93151	1	43.0438	1	1	1	1	0	0	0	1	1	0	20.3074	3	0	0	46.8	1083	20.99	362	3.78	2.38	0.92	2.09	107	4.95	2.1	2.16	48	0	51	3.95	393	1	1	0	living	3
447	2022-11-17	1988-01-09	2023-10-31	0		0.953425	0	34.8795	4	1	1	1	0	0	0	1	0	0	16.2278	3	0	0	50.7	692	16.6	242	7.6	1.45	0.79	2.39	124	4.05	2.44	2.33	55	0	65	5.4	252	3	2	1	living	3
448	2022-07-02	1981-02-16	2023-10-31	0		1.33151	1	41.4	1	3	2	1	0	0	0	1	0	0	23.3844	3	0	0	35.7	1283.8	12.33	418	5.14	1.11	1.17	3.32	137	3.97	2.33	1.2	34	0	81	7.5	264	3	1	1	DBD	3
449	2023-04-04	1977-05-03	2023-07-12	1	血透，移植肾动脉狭窄	0.271233	1	45.9507	11	1	5	1	0	1	0	0	1	0	24.977	3	0	0	39.6	853	12.79	325	4.54	4.7	0.72	1.97	120	4.63	2.41	1.12	54	1	168	14.2	374.5	3	1	1	DCD	4
450	2022-12-01	1992-11-23	2023-10-31	0		0.915068	1	30.0411	2	1	2	1	0	0	0	1	0	0	23.6713	3	0	0	46.9	1304	16.8	340	3.33	0.66	0.81	2.39	84	5.39	2.34	1.1	61	1	74	6	249	1	1	0	living	3
451	2003-08-02	1972-02-02	2023-10-27	1	血透	20.2493	0	31.5178	1	1	2	1	0	0	0	1	0	0	19.5312	3	0	1	39.7	1121.3	20.45	462	3.89	1.28	0.95	4.61	110	5.92	2.59	1.92	51	0	81	6.05	443	1	4	1	DCD	5
452	2022-02-16	1995-02-06	2023-10-31	0		1.70411	1	27.0466	1	1	3	1	0	0	0	0	0	0	22.1297	3	0	0	49.6	1080	21.66	363	3.19	1.26	1.16	1.51	139	4.47	2.14	2.3	51	0	81	6.05	443	3	3	0	living	1
453	2022-08-10	1992-10-23	2023-10-31	0		1.22466	1	29.8164	1	1	2	0	0	0	0	0	0	0	26.4236	3	0	0	41.3	1593	23.7	539	3.36	2.51	0.92	1.82	108	4.86	2.25	1.01	53	0	66	4.4	273	1	1	0	living	2
454	2022-11-23	1979-02-05	2023-10-31	0		0.936986	1	43.8274	1	1	2	0	0	0	0	0	0	0	22.0386	3	0	1	48.2	1243	20	538	5.34	1.01	1.29	2.35	154	4.11	2.73	1.01	32	0	58	7.7	300	3	3	0	DBD	4
455	2022-08-25	1984-12-27	2023-10-31	0		1.18356	1	37.6849	11	1	2	1	0	0	0	0	0	0	23.3726	3	0	0	42.5	861	12.5	338	4.44	1.05	0.91	1.66	110	3.83	2.37	1.1	60	0	76	7.7	280	1	1	0	living	2
456	2022-08-17	1999-01-28	2023-10-31	0		1.20548	1	23.5671	2	2	3	0	0	0	0	0	0	0	28.3987	3	0	0	45.7	1794	4.466	620	3.86	1.65	0.9	3.24	92	5.53	2.54	1.1	30	0	59	6.3	375	3	3	0	living	6
457	2022-08-04	1960-03-17	2023-10-31	0		1.2411	1	62.4247	1	1	1	1	0	0	0	1	1	1	24.677	3	0	0	41.1	1110	24.58	368	4.3	1.2	1	2.94	118	4.74	2.26	1.1	45	1	124.3	15.07	482	2	2	0	DBD	4
458	2022-10-26	2001-03-25	2023-10-31	0		1.0137	1	21.6027	11	1	1	1	0	0	0	0	0	0	19.3772	3	0	0	43.3	1369	24.3	469	4.67	3.48	1.05	2.76	95	5.33	2.13	1.1	46	1	82	5.7	348	1	1	0	living	2
459	2022-09-07	1992-08-27	2023-10-31	0		1.14795	0	30.0493	6	1	2	1	0	0	0	0	0	0	18.75	3	0	0	38.4	1024	27.9	480	2.79	1	0.81	2.05	126	5.65	2.53	1	57	0	47	4.4	310	2	2	0	living	3
460	2022-11-09	1990-10-03	2023-10-31	0		0.975342	0	32.1233	1	1	0.5	1	0	0	0	0	0	0	18.026	3	0	0	36.6	857	18	316	2.01	0.73	0.94	2.06	86	5.5	2.13	0.9	54	1	94	8.6	338	1	1	0	living	1
461	2022-11-02	2002-05-26	2023-10-31	0		0.994521	1	20.4521	1	1	1	1	0	0	0	0	0	0	23.8754	3	0	0	46.5	1452	30.8	491	2.94	0.93	1.26	2.11	146	6.67	2.94	1.1	49	0	60	7.4	384	3	3	0	living	3
462	2022-08-31	1970-02-11	2023-10-31	0		1.16712	1	52.5863	7	1	1.5	1	0	0	1	0	0	0	23.7654	3	0	0	42	1127	36.1	433	3.78	3.52	0.96	2.53	88	4.34	2.2	1.1	55	0	66	6.6	317	2	2	0	living	5
463	2022-10-04	1993-09-10	2023-10-31	0		1.07397	1	29.0849	5	3	7	1	0	0	0	1	0	0	26.9274	3	1	0	45.1	908	10.89	426	4.98	1.12	1.62	2	139	3.57	2.35	1.02	47	1	75.9	6.48	256	1	1	0	living	4
464	2022-09-28	1989-02-03	2023-10-31	0		1.09041	1	33.6712	1	1	2	1	0	0	0	1	0	0	23.8754	3	0	0	46	1781	33.7	608	3.44	1.5	0.74	2.35	98	7.12	2.39	1.19	57	1	98	6.7	476	2	4	1	living	3
465	2022-11-28	1984-05-16	2023-09-12	1	血透	0.789041	1	38.5616	8	1	6	1	0	1	1	0	0	0	19.2672	3	1	1	44.7	1301	22.5	470	3.58	1.29	0.72	2.22	154	7.19	2.58	2.4	55	1	119	9.2	118	3	3	0	DBD	5
466	2022-04-22	1984-11-14	2023-10-31	0		1.52603	0	37.4603	1	3	6	1	0	0	0	1	0	0	20.5457	3	0	0	45.3	830.1	10.22	482	4.35	1.51	1.91	1.38	126	4.27	3.13	2.9	31	0	64.7	4.04	199.7	3	3	0	DBD	5
467	2022-11-23	1994-05-26	2023-10-31	0		0.936986	0	28.5151	1	1	5.5	1	0	0	0	0	0	0	19.5006	3	0	0	48.8	1048	27.13	472	5.06	1.02	0.92	2.8	139	5.52	2.93	0.9	39	0	99.1	7.86	250	3	1	1	DBD	3
468	2022-07-20	1989-09-03	2023-10-31	0		1.28219	1	32.8986	2	1	2	0	0	0	0	0	0	0	20.8117	3	0	0	45	1158	17	362	3.58	1.05	1.21	2	130	5.13	2.7	1.1	58	0	70	6	274	2	2	0	living	1
469	2023-03-23	1984-09-13	2023-10-31	0		0.608219	1	38.5479	1	1	3	1	0	0	0	0	0	0	25.6896	3	0	0	45.6	972	14.03	268	3.51	0.64	0.97	2.26	120	4.59	2.32	1.88	34	1	66	7.4	300	2	2	0	DBD	4
470	2022-07-07	1978-11-10	2023-10-31	0		1.31781	0	43.6849	1	1	9	1	0	0	0	1	0	0	20.0288	3	0	0	42.8	688.5	14.8	362	3.92	2.3	1.09	1.73	110	5.1	2.89	1.2	33	1	89.6	6.17	246	1	1	0	DBD	3
471	2022-07-21	1982-11-04	2023-10-31	0		1.27945	1	39.737	3	3	3.5	1	0	0	0	0	1	0	24.2215	3	0	0	46.3	758	12.8	270	4.2	1.56	1.18	2.05	134	5.96	2.51	1.28	37	1	74	4.4	470	3	2	1	living	1
472	2023-03-23	1978-04-13	2023-10-31	0		0.608219	0	44.9726	1	2	5	1	0	0	0	1	0	0	20.8117	3	0	0	32.6	1020	14.2	416	2.98	2.53	0.65	1.04	63	3.15	2.01	1.89	43	0	107	3.8	171	2	2	0	DBD	4
473	2022-10-21	1972-02-04	2023-10-31	0		1.0274	1	50.7452	1	3	10	1	0	0	0	1	0	0	21.9671	3	0	0	45.9	1034	30.1	611	3.66	1.73	1.12	3.21	136	5.88	2.26	1.02	50	0	52	3.8	217	1	1	0	living	0
474	2023-04-03	1986-11-13	2023-10-31	0		0.578082	0	36.411	2	1	0.75	1	0	0	0	0	0	0	19.8347	3	0	0	41	539.7	8.26	282.1	3.06	0.95	0.81	1.82	108	4.07	2.45	1.29	61	0	44.7	7.1	368.9	3	1	1	living	3
475	2023-07-07	1990-07-12	2023-10-31	0		0.317808	1	33.0082	2	1	6	1	0	0	0	1	0	0	18.8672	3	0	0	49.2	1417.8	23.86	274.7	4.45	2.52	0.94	2.35	149	5.22	2.6	2.56	59	1	95.51	4.56	300	1	1	0	DBD	3
476	2008-07-04	1970-05-13	2015-03-12	1	恢复腹膜透析	6.69041	1	38.1699	1	1	2.5	1	0	0	0	1	0	0	23.5294	3	0	0	43.7	1872.8	27.42	463	3.52	1.1	0.77	2.01	120	6.4	2.38	3.78	66	0	62.7	5.49	379	3	1	1	living	5
477	2018-06-01	1988-05-21	2023-10-31	0		5.41918	1	30.0493	8	2	5	1	0	0	1	0	1	0	19.5918	3	0	0	38.8	1059.5	29.15	609.5	3.25	0.76	1.25	1.66	166	5.21	2.48	3.35	54	0	60.2	3.75	319.7	3	1	1	living	3
478	2014-05-30	1991-04-16	2020-07-01	1	恢复血液透析	6.09315	1	23.137	5	1	1	1	0	0	0	1	0	0	20.4502	3	0	0	46.1	1332.2	25.13	486.1	2.34	0.79	1.35	0.85	106	4.53	2.28	2.26	43	0	61.8	7.81	201.2	3	3	0	living	3
479	2023-07-25	1991-03-01	2023-10-31	0		0.268493	1	32.4219	3	1	5	1	0	0	0	1	0	0	22.5178	3	0	0	46.8	1416.1	23.53	484.3	5.28	3.16	0.91	3.24	119	5.21	2.36	1.85	24	1	67	7.4	250	1	1	0	living	4
480	2014-10-17	1982-06-06	2018-08-01	1	恢复血液透析	3.79178	1	32.3863	1	1	0.5	1	0	0	0	1	0	0	29.0657	3	0	0	33.8	775.5	18.3	586.3	6.5	3.87	0.74	4.61	154	2.9	2.24	1.65	53	0	59.6	4.33	207.9	3	3	0	living	3
481	2023-04-19	1994-03-10	2023-10-31	0		0.534247	0	29.1288	3	1	3.25	1	0	0	0	1	0	0	19.0039	3	0	0	45.1	773.99	11	307.4	3.5	1.12	1.26	1.73	97	4.46	2.78	1.48	35	0	87	6.6	274	2	2	0	DBD	3
482	2017-02-10	1974-10-04	2017-06-16	0		0.345205	1	42.3836	1	1	0.5	1	0	0	0	1	1	0	20.7612	3	0	0	47.2	1303.9	32.67	409.5	4.5	1.5	1.1	2.05	129	5.26	2.42	1.58	36	1	88	6.48	300	3	3	0	DBD	3
483	2023-07-07	1997-05-16	2023-10-31	0		0.317808	1	26.1589	3	1	5.5	1	0	0	0	0	0	0	17.6309	3	0	0	46.3	1060.8	16.28	385.4	4.35	1.09	0.96	2.94	106	4.37	2.46	1.54	59	1	95.51	4.56	223.1	1	1	0	DBD	3
484	2023-07-11	1993-08-26	2023-10-31	0		0.306849	0	29.8932	3	2	1.5	1	0	0	0	0	0	0	18.0802	3	0	0	37.9	1083.6	19.1	423	5.06	1.21	1.62	2.76	129	4.28	2.41	1.43	50	0	66.5	4.6	264	3	1	1	living	2
485	2018-07-04	1996-05-12	2020-07-31	1	恢复血液透析	2.07671	1	22.1589	3	2	1.5	1	0	0	0	1	1	0	20.6193	4	0	0	42.3	1462	20.68	591.5	3.76	0.87	1.12	2.22	78	3.71	2.45	1.77	49	0	61.9	3.19	260	3	3	0	living	2
486	2014-10-01	1983-01-17	2019-02-12	1	恢复血液透析	4.36986	1	31.726	5	1	0.17	1	0	1	0	1	0	0	19.1108	4	1	1	33.2	910	25.52	399	5.34	2.39	1.21	2.01	73	4.53	2.45	2.33	54	1	89.2	15.7	309.1	2	2	0	DCD	5
487	2019-07-19	1998-08-06	2021-07-06	1	恢复血液透析	1.96712	1	20.9644	3	1	1.5	1	0	0	0	1	0	0	25.9516	4	0	0	44.3	1629.2	30.34	516.4	3.78	1.18	1.13	2.24	127	7.16	2.54	3.51	46	1	138.9	9.21	329.9	1	1	0	DBD	6
488	2023-04-12	1978-06-17	2023-10-31	0		0.553425	1	44.8493	1	1	3.17	1	0	0	0	1	1	0	28.0277	4	0	0	42.9	1342.8	24.21	555.8	3.69	1.84	0.74	2.05	135	5.86	2.52	2.56	48	1	89	7.2	182.3	4	4	0	DBD	5
489	2008-01-23	1969-02-28	2023-04-04	1	恢复血液透析	15.2055	1	38.926	1	1	1	1	0	0	0	1	0	0	23.5294	4	0	1	35.7	1282	30.6	563	3.66	1.05	1	2.07	66	4.6	1.97	2.51	48	0	64	13.9	206.3	1	1	0	DBD	2
490	2022-02-28	1985-04-03	2023-10-31	0		1.67123	0	36.9315	1	1	1.5	1	0	0	0	0	0	0	18.7305	4	0	0	44.5	609.7	9	203.7	4.41	1.06	1.91	2.06	125	5.2	2.52	1.82	57	0	67.9	6.01	241.8	3	3	0	living	3
491	2022-10-04	1962-06-10	2023-10-31	0		1.07397	1	60.3589	1	1	7	1	0	0	0	0	0	0	18.4013	4	1	0	38.8	789.8	10.07	408.2	4.48	1	1.11	2.94	162	5.39	2.21	1.48	47	1	64	7.66	353.3	3	3	0	DBD	3
492	2016-07-13	1990-11-18	2023-10-31	0		7.30411	0	25.6685	1	1	0.83	1	0	0	0	1	0	0	20.2395	4	0	0	38	902	13.49	432	4.09	0.73	1.29	2.76	102	4.16	2.17	1.92	21	0	76	9.36	281	2	2	0	DBD	3
493	2023-07-21	1997-01-01	2023-10-31	0		0.279452	1	26.5671	3	1	6.5	1	0	0	0	1	0	0	19.0311	4	0	0	48.8	1138.6	17.73	371.6	3.52	0.93	1.11	2.05	130	5.07	2.5	1.5	45	0	76.3	4	298	3	2	1	living	3
494	2013-07-19	1986-10-06	2018-04-24	0		4.76712	1	26.8027	8	1	2	1	0	0	1	0	0	0	25.8645	4	0	0	48.6	1118.7	11.86	361.4	5.22	1.29	0.89	2.06	129	5.07	2.63	2.2	49	0	61.9	3.19	260	3	2	1	living	3
495	2020-01-02	1993-06-19	2023-10-31	0		3.83014	1	26.5562	1	1	2	1	0	0	0	1	0	0	18.424	4	0	0	44.2	1339.9	31.49	514.7	4.19	2.36	0.93	2.53	144	6.49	2.24	2.9	52	0	63.8	5.61	230.8	1	1	0	living	3
496	2019-04-28	1993-06-27	2019-09-14	0		0.380822	1	25.8521	2	1	3	1	0	0	0	0	0	0	19.4674	4	0	0	44	1375.5	26.67	627.5	3.5	0.68	1.36	2	158	4.71	2.58	1.69	34	1	79.1	7.4	211	3	3	0	DBD	5
497	2023-04-04	1999-04-26	2023-10-31	0		0.575342	0	23.9562	6	1	6	1	0	0	0	1	0	0	17.5781	4	0	0	46.9	1013.3	37.64	556.4	4.5	2.5	1.09	2.35	70	5.64	2.33	2.5	30	1	81.2	7.2	198.3	1	1	0	DBD	4
498	2023-03-30	1997-04-06	2023-10-31	0		0.589041	1	25.9973	3	1	0.75	1	0	0	0	1	0	0	22.8374	4	0	0	46	1035.7	24.5	502	3.73	3.05	1.18	1.38	124	4.72	2.5	2.46	56	1	59.1	5.3	303	2	2	0	living	4
499	2006-09-01	1943-07-01	2022-06-06	1	死亡	15.7726	0	63.2137	9	1	1	0	0	0	0	0	0	0	23.4375	4	1	1	40.1	740.3	17.2	332	4.5	3.1	1.25	2.01	97	4.12	2	2.17	51	0	84.3	12.1	289.3	1	1	0	DBD	3
500	2022-10-03	1973-04-02	2023-10-12	1	血透	1.02466	1	49.537	1	1	8	1	0	1	0	1	0	0	24.977	4	0	0	37.8	1415.7	22.54	733.2	5.69	2.81	1.82	2.08	148	5.89	2.38	2.45	49	1	148.4	18.18	554.5	3	3	0	DCD	5
501	2017-01-05	1996-10-10	2023-10-31	0		6.82192	0	20.2521	1	1	1	1	0	0	0	1	0	0	19.7778	4	0	0	51.5	1024	18.75	385.5	4.48	0.92	1.53	2.8	69	4.2	2.61	1.64	39	0	62.1	5.08	283.2	3	3	0	living	1
502	2023-04-19	1977-07-15	2023-10-31	0		0.534247	0	45.7918	3	1	3	1	0	0	0	1	0	0	20.7031	5	0	0	45	1505.9	34.88	501.7	4.09	1.94	1.26	2	120	5.59	2.7	1.48	36	0	75.9	7.3	300	2	2	0	DBD	4
503	2008-10-10	1959-06-28	2019-01-27	1	恢复血液透析	10.3041	1	49.3205	1	1	0.5	1	0	0	0	1	1	0	25.6055	5	0	0	35	1668.1	31	257	3.34	1.65	0.78	2.01	89	5.8	1.95	0.6	27	1	71.4	4.02	259	2	2	0	DCD	5
504	2023-07-31	1992-01-15	2023-10-31	0		0.252055	1	31.5616	11	1	1.5	1	0	0	0	0	0	0	22.6757	5	0	0	44.1	1467.2	30.17	559.6	3.52	2.49	1.1	1.73	92	4.74	2.43	3.2	54	0	76.3	6.6	194	1	1	0	living	3
505	2019-07-28	1998-06-09	2021-09-21	1	血液透析	2.15342	0	21.1479	10	1	1	1	1	1	0	1	0	0	21.6441	5	1	0	40.5	750.4	16.19	333.4	3.88	0.74	1.92	1.93	100	5.51	2.44	2.43	55	0	98.2	9.32	278.1	3	1	1	DCD	3
506	2018-01-24	1997-09-06	2021-05-21	1	恢复血液透析	3.32329	1	20.3973	11	1	1.5	1	0	0	0	1	0	0	20.6852	5	0	0	48.2	1426.4	25.92	601.8	4.29	1.58	1.14	2.87	92	5.16	2.6	3.02	48	0	55.4	6.63	431.9	1	1	0	DCD	3
507	2023-04-12	1985-03-27	2023-10-31	0		0.553425	1	38.0685	1	1	11	1	0	0	0	0	0	0	18.2469	5	0	0	51	975.4	14.93	221.8	3.64	1.01	1.08	2.05	123	4.81	2.32	1.74	48	1	75.9	7.9	198.5	4	4	0	DBD	3
508	2008-04-07	1967-08-07	2023-10-31	0		15.5753	1	40.6959	1	1	0.08	1	0	0	0	1	0	0	24.7409	5	0	0	41.3	740.4	10.66	304	5.43	1.51	0.72	2.12	109	4.7	2.22	1.42	63	0	71.2	7.8	178.2	1	1	0	living	2
